# Supplementary material for: Na1.67Mn2.17(MoO4)3
Source: Acta Crystallogr Sect E Struct Rep Online. 2014 Mar 26;70(Pt 4):i18–9. doi: 10.1107/S160053681400614X (PMC3998577; doi:10.1107/S160053681400614X)
Supplement: Supplementary file 1 [file e-70-00i18-sup1.cif]

##############################################################################
#                                                                            #
# This CIF contains the data in a paper accepted for publication in          #
# Acta Crystallographica Section E. It conforms to the requirements of       #
# Notes for Authors for Acta Crystallographica Section E, and has been       #
# peer reviewed under the auspices of the IUCr Commission on Journals.       #
#                                                                            #
# Full details of the Crystallographic Information File format               #
# are given in the paper "The Crystallographic Information File (CIF):       #
# a New Standard Archive File for Crystallography" by S. R. Hall, F. H.      #
# Allen and I. D. Brown [Acta Cryst. (1991), A47, 655-685].                  #
#                                                                            #
# The current version of the core CIF dictionary is obtainable from          #
# ftp://ftp.iucr.org/pub/cif_core.dic.                                       #
#                                                                            #
# Software is freely available for graphical display of the structure(s)     #
# in this CIF. For information consult the CIF software page                 #
# http://www.iucr.org/resources/cif/software.                                #
#                                                                            #
# This file may be used for bona fide research purposes within the           #
# scientific community so long as proper attribution is given to the journal # 
# article from which it was obtained.                                        #
#                                                                            #
##############################################################################
data_I
_database_code_depnum_ccdc_archive 'CCDC 992636'
_audit_creation_method     SHELXL-97
_journal_date_recd_electronic     2014-02-28
_journal_date_accepted     2014-03-19
_journal_name_full     'Acta Crystallographica, Section E'
_journal_year     2014
_journal_volume     70
_journal_issue      4
_journal_page_first     i18
_journal_page_last     i19
_journal_paper_category     QI
_journal_paper_doi     10.1107/S160053681400614X
_journal_coeditor_code     WM5009
_publ_contact_author_name     'Dr. W. Frigui'
_publ_contact_author_address
;
 Laboratoire de Mat\'eriaux et Cristallochimie
 Facult\'e des Sciences de Tunis
 Universit\'e de Tunis ElManar
 2092 Manar II Tunis, Tunisia.
;
_publ_contact_author_email     'frigui.wafa@gmail.com'
_publ_contact_author_fax     '216 71 88 34 24'
_publ_contact_author_phone     '216 71 87 26 00'
_publ_section_title
;
Na~1.67~Mn~2.17~(MoO~4~)~3~
;
loop_
    _publ_author_name
    _publ_author_address
    'Bouzidi, Chahira'
;
 Laboratoire de Mat\'eriaux et Cristallochimie
 Facult\'e des Sciences de Tunis
 Universit\'e de Tunis ElManar
 2092 Manar II Tunis, Tunisia
;
    'Zid, Mohamed Faouzi'
;
 Laboratoire de Mat\'eriaux et Cristallochimie
 Facult\'e des Sciences de Tunis
 Universit\'e de Tunis ElManar
 2092 Manar II Tunis, Tunisia
;
    'Driss, Ahmed'
;
 Laboratoire de Mat\'eriaux et Cristallochimie
 Facult\'e des Sciences de Tunis
 Universit\'e de Tunis ElManar
 2092 Manar II Tunis, Tunisia
;
    'Frigui, Wafa'
;
 Laboratoire de Mat\'eriaux et Cristallochimie
 Facult\'e des Sciences de Tunis
 Universit\'e de Tunis ElManar
 2092 Manar II Tunis, Tunisia
;
_chemical_name_systematic
;
Disodium dimanganese(II) tris[orthomolybdate(VI)]
;
_chemical_name_common     ?
_chemical_formula_moiety     'Mn2.17 Mo3 Na1.67 O12'
_chemical_formula_sum     'Mn2.17 Mo3 Na1.67 O12'
_chemical_formula_iupac     'Na1.67 Mn2.17 (Mo O4)3'
_chemical_formula_weight     637.43
_chemical_melting_point     ?
_symmetry_cell_setting     triclinic
_symmetry_space_group_name_H-M     'P -1'
_symmetry_space_group_name_Hall     '-P 1'
loop_
    _symmetry_equiv_pos_as_xyz
    'x, y, z'
    '-x, -y, -z'
_cell_length_a     7.1072(7)
_cell_length_b     8.8120(8)
_cell_length_c     10.4330(9)
_cell_angle_alpha     106.501(9)
_cell_angle_beta     105.361(9)
_cell_angle_gamma     102.756(8)
_cell_volume     572.31(11)
_cell_formula_units_Z     2
_cell_measurement_reflns_used     25
_cell_measurement_theta_min     10
_cell_measurement_theta_max     15
_cell_measurement_temperature     298(2)
_exptl_crystal_description     prism
_exptl_crystal_colour     yellow
_exptl_crystal_size_max     0.28
_exptl_crystal_size_mid     0.15
_exptl_crystal_size_min     0.11
_exptl_crystal_density_diffrn     3.699
_exptl_crystal_density_meas     ?
_exptl_crystal_density_method     'not measured'
_exptl_crystal_F_000     589
_exptl_absorpt_coefficient_mu     5.639
_exptl_absorpt_correction_type     psi-scan
_exptl_absorpt_process_details     '(North <i>et al.</i>, 1968)'
_exptl_absorpt_correction_T_min     0.371
_exptl_absorpt_correction_T_max     0.540
_exptl_special_details     ?
_diffrn_ambient_temperature     298(2)
_diffrn_radiation_type     MoK\a
_diffrn_radiation_wavelength     0.71073
_diffrn_radiation_source     'fine-focus sealed tube'
_diffrn_radiation_monochromator     graphite
_diffrn_measurement_device_type     'Enraf--Nonius CAD-4'
_diffrn_measurement_method     \w/2\q
_diffrn_detector_area_resol_mean     ?
_diffrn_reflns_number     3079
_diffrn_reflns_av_R_equivalents     0.0166
_diffrn_reflns_av_sigmaI/netI     0.0321
_diffrn_reflns_theta_min     2.17
_diffrn_reflns_theta_max     26.97
_diffrn_reflns_theta_full     26.97
_diffrn_measured_fraction_theta_max     0.999
_diffrn_measured_fraction_theta_full     0.999
_diffrn_reflns_limit_h_min     -1
_diffrn_reflns_limit_h_max     9
_diffrn_reflns_limit_k_min     -11
_diffrn_reflns_limit_k_max     11
_diffrn_reflns_limit_l_min     -13
_diffrn_reflns_limit_l_max     13
_diffrn_standards_number     2
_diffrn_standards_interval_count     ?
_diffrn_standards_interval_time     120
_diffrn_standards_decay_%     1.3
loop_
    _diffrn_standard_refln_index_h
    _diffrn_standard_refln_index_k
    _diffrn_standard_refln_index_l
    -4 4 1
    -4 3 -1
_refine_special_details
;
Refinement of <i>F</i>^2^ against ALL reflections. The weighted <i>R</i>-factor
<i>wR</i> and goodness of fit <i>S</i> are based on <i>F</i>^2^, conventional
<i>R</i>-factors <i>R</i> are based on <i>F</i>, with <i>F</i> set to zero for
negative <i>F</i>^2^. The threshold expression of <i>F</i>^2^ >
\s(<i>F</i>^2^) is used only for calculating <i>R</i>-factors(gt) <i>etc</i>.
and is not relevant to the choice of reflections for refinement.
<i>R</i>-factors based on <i>F</i>^2^ are statistically about twice as large
as those based on <i>F</i>, and <i>R</i>-factors based on ALL data will be
even larger.
;
_reflns_number_total     2474
_reflns_number_gt     2206
_reflns_threshold_expression     I>2\s(I)
_refine_ls_structure_factor_coef     Fsqd
_refine_ls_matrix_type     full
_refine_ls_R_factor_all     0.0353
_refine_ls_R_factor_gt     0.0298
_refine_ls_wR_factor_gt     0.0801
_refine_ls_wR_factor_ref     0.0829
_refine_ls_goodness_of_fit_ref     1.094
_refine_ls_restrained_S_all     1.094
_refine_ls_number_reflns     2474
_refine_ls_number_parameters     180
_refine_ls_number_restraints     0
_refine_ls_hydrogen_treatment     ?
_refine_ls_weighting_scheme     calc
_refine_ls_weighting_details
         'calc w=1/[\s^2^(Fo^2^)+(0.0429P)^2^+1.7705P] where P=(Fo^2^+2Fc^2^)/3'
_atom_sites_solution_hydrogens     ?
_atom_sites_solution_primary     direct
_atom_sites_solution_secondary     difmap
_refine_ls_shift/su_max     0.000
_refine_ls_shift/su_mean     0.000
_refine_diff_density_max     1.516
_refine_diff_density_min     -1.243
_refine_ls_extinction_method     'SHELXL97 (Sheldrick, 2008)'
_refine_ls_extinction_coef     0.0295(11)
_refine_ls_extinction_expression
                                  'Fc^*^=kFc[1+0.001xFc^2^\l^3^/sin(2\q)]^-1/4^'
loop_
    _atom_type_symbol
    _atom_type_description
    _atom_type_scat_dispersion_real
    _atom_type_scat_dispersion_imag
    _atom_type_scat_source
    'O' 'O' 0.0106 0.0060
                         'International Tables Vol C Tables 4.2.6.8 and 6.1.1.4'
    'Na' 'Na' 0.0362 0.0249
                         'International Tables Vol C Tables 4.2.6.8 and 6.1.1.4'
    'Mn' 'Mn' 0.3368 0.7283
                         'International Tables Vol C Tables 4.2.6.8 and 6.1.1.4'
    'Mo' 'Mo' -1.6832 0.6857
                         'International Tables Vol C Tables 4.2.6.8 and 6.1.1.4'
_computing_data_collection
                'CAD-4 EXPRESS (Duisenberg, 1992; Mac\'i\<cek & Yordanov, 1992)'
_computing_cell_refinement
                'CAD-4 EXPRESS (Duisenberg, 1992; Mac\'i\<cek & Yordanov, 1992)'
_computing_data_reduction     'XCAD4 (Harms & Wocadlo, 1995)'
_computing_structure_solution     'SHELXS97 (Sheldrick, 2008)'
_computing_structure_refinement     'SHELXL97 (Sheldrick, 2008)'
_computing_molecular_graphics     'DIAMOND (Brandenburg & Putz, 2001)'
_computing_publication_material     'WinGX (Farrugia, 2012)'
loop_
    _atom_site_type_symbol
    _atom_site_label
    _atom_site_fract_x
    _atom_site_fract_y
    _atom_site_fract_z
    _atom_site_U_iso_or_equiv
    _atom_site_adp_type
    _atom_site_calc_flag
    _atom_site_refinement_flags
    _atom_site_occupancy
    _atom_site_symmetry_multiplicity
    _atom_site_disorder_assembly
    _atom_site_disorder_group
    Mo Mo1 0.89052(6) 0.41054(5) 0.66707(4) 0.01200(14) Uani d . 1 1 . .
    Mo Mo2 0.21772(6) 0.16273(5) 0.26393(4) 0.01185(14) Uani d . 1 1 . .
    Mo Mo3 0.59566(6) 0.76438(5) 0.12859(4) 0.01514(14) Uani d . 1 1 . .
    Mn Mn1 0.37898(12) 0.45559(10) 0.60871(8) 0.01386(18) Uani d . 1 1 . .
    Mn Mn2 0.04434(12) 0.70486(9) 0.01860(8) 0.01258(18) Uani d . 1 1 . .
    Na Na3 0.2869(3) 0.7921(2) 0.80026(18) 0.0198(5) Uani d P 0.829(5) 1 . .
    Mn Mn3 0.2869(3) 0.7921(2) 0.80026(18) 0.0198(5) Uani d P 0.171(5) 1 . .
    Na Na1 0.0000 0.0000 0.5000 0.0534(13) Uani d S 1 2 . .
    Na Na2 0.5195(17) 0.9729(14) 0.4581(10) 0.054(4) Uani d P 0.341(9) 1 . .
    O O1 0.7228(9) 0.9722(6) 0.2412(6) 0.0554(16) Uani d . 1 1 . .
    O O2 0.8393(8) 0.1999(5) 0.5790(5) 0.0320(10) Uani d . 1 1 . .
    O O3 0.7536(7) 0.6998(6) 0.0365(5) 0.0320(10) Uani d . 1 1 . .
    O O4 0.2232(6) 0.2013(5) 0.4419(4) 0.0205(8) Uani d . 1 1 . .
    O O5 0.1747(7) 0.9506(5) 0.1815(5) 0.0282(9) Uani d . 1 1 . .
    O O6 0.1209(6) 0.5181(5) 0.6519(4) 0.0206(8) Uani d . 1 1 . .
    O O7 0.0200(6) 0.2252(5) 0.1661(4) 0.0213(8) Uani d . 1 1 . .
    O O8 0.3534(6) 0.7437(6) 0.0055(4) 0.0247(9) Uani d . 1 1 . .
    O O9 0.6776(5) 0.4713(5) 0.5818(4) 0.0169(7) Uani d . 1 1 . .
    O O10 0.9224(6) 0.4447(5) 0.8498(4) 0.0169(7) Uani d . 1 1 . .
    O O11 0.4624(6) 0.2725(5) 0.2679(4) 0.0197(8) Uani d . 1 1 . .
    O O12 0.5617(8) 0.6484(7) 0.2375(5) 0.0443(13) Uani d . 1 1 . .
loop_
    _atom_site_aniso_label
    _atom_site_aniso_U_11
    _atom_site_aniso_U_22
    _atom_site_aniso_U_33
    _atom_site_aniso_U_12
    _atom_site_aniso_U_13
    _atom_site_aniso_U_23
    Mo1 0.0137(2) 0.0142(2) 0.0126(2) 0.00713(17) 0.00657(16) 0.00746(17)
    Mo2 0.0132(2) 0.0107(2) 0.0131(2) 0.00356(16) 0.00512(16) 0.00613(16)
    Mo3 0.0143(2) 0.0171(2) 0.0151(2) 0.00401(17) 0.00602(17) 0.00724(17)
    Mn1 0.0142(4) 0.0157(4) 0.0155(4) 0.0055(3) 0.0078(3) 0.0083(3)
    Mn2 0.0154(4) 0.0126(4) 0.0138(4) 0.0062(3) 0.0072(3) 0.0073(3)
    Na3 0.0175(9) 0.0210(9) 0.0236(9) 0.0081(7) 0.0113(7) 0.0070(7)
    Mn3 0.0175(9) 0.0210(9) 0.0236(9) 0.0081(7) 0.0113(7) 0.0070(7)
    Na1 0.100(4) 0.0235(18) 0.080(3) 0.031(2) 0.076(3) 0.031(2)
    Na2 0.032(5) 0.046(7) 0.061(8) -0.012(4) -0.015(5) 0.032(6)
    O1 0.049(3) 0.028(3) 0.055(3) -0.010(2) 0.016(3) -0.013(2)
    O2 0.050(3) 0.018(2) 0.031(2) 0.016(2) 0.017(2) 0.0072(18)
    O3 0.021(2) 0.046(3) 0.034(2) 0.016(2) 0.0123(18) 0.014(2)
    O4 0.026(2) 0.0176(18) 0.0165(17) 0.0023(16) 0.0092(16) 0.0071(15)
    O5 0.037(2) 0.0133(18) 0.031(2) 0.0050(17) 0.0146(19) 0.0034(16)
    O6 0.0193(19) 0.027(2) 0.0203(19) 0.0108(16) 0.0111(16) 0.0099(16)
    O7 0.0162(18) 0.030(2) 0.024(2) 0.0058(16) 0.0070(16) 0.0189(17)
    O8 0.020(2) 0.037(2) 0.030(2) 0.0175(18) 0.0116(17) 0.0197(19)
    O9 0.0131(17) 0.0257(19) 0.0167(17) 0.0078(15) 0.0070(14) 0.0116(15)
    O10 0.0221(19) 0.0181(18) 0.0162(17) 0.0076(15) 0.0091(15) 0.0116(15)
    O11 0.0185(18) 0.0196(18) 0.0232(19) 0.0075(15) 0.0088(16) 0.0086(15)
    O12 0.037(3) 0.067(4) 0.036(3) 0.010(3) 0.006(2) 0.040(3)
_geom_special_details
;
All e.s.d.'s (except the e.s.d. in the dihedral angle between two l.s. planes)
are estimated using the full covariance matrix. The cell e.s.d.'s are taken
into account individually in the estimation of e.s.d.'s in distances, angles
and torsion angles; correlations between e.s.d.'s in cell parameters are only
used when they are defined by crystal symmetry. An approximate (isotropic)
treatment of cell e.s.d.'s is used for estimating e.s.d.'s involving l.s.
planes.
;
loop_
    _geom_bond_atom_site_label_1
    _geom_bond_atom_site_label_2
    _geom_bond_site_symmetry_2
    _geom_bond_distance
    _geom_bond_publ_flag
    Mo1 O2 . 1.726(4) y
    Mo1 O6 1_655 1.772(4) y
    Mo1 O10 . 1.787(4) y
    Mo1 O9 . 1.812(4) y
    Mo2 O5 1_545 1.739(4) y
    Mo2 O11 . 1.777(4) y
    Mo2 O4 . 1.778(4) y
    Mo2 O7 . 1.795(4) y
    Mo3 O1 . 1.742(5) y
    Mo3 O3 . 1.747(4) y
    Mo3 O12 . 1.757(5) y
    Mo3 O8 . 1.790(4) y
    Mn1 O12 2_666 2.060(4) y
    Mn1 O6 . 2.148(4) y
    Mn1 O9 . 2.193(4) y
    Mn1 O9 2_666 2.224(4) y
    Mn1 O4 . 2.224(4) y
    Mn1 O11 2_666 2.226(4) y
    Mn2 O3 1_455 2.115(4) y
    Mn2 O5 . 2.151(4) y
    Mn2 O7 2_565 2.153(4) y
    Mn2 O10 2_666 2.161(4) y
    Mn2 O8 . 2.194(4) y
    Mn2 O10 1_454 2.264(4) y
    Na3 O11 2_666 2.212(4) y
    Na3 O1 2_676 2.250(7) y
    Na3 O8 1_556 2.250(4) y
    Na3 O7 2_566 2.279(4) y
    Na3 O6 . 2.296(4) ?
    Na1 O2 1_455 2.376(4) y
    Na1 O2 2_656 2.376(4) y
    Na1 O4 2_556 2.430(4) y
    Na1 O4 . 2.430(4) y
    Na1 O1 2_666 2.797(6) y
    Na1 O1 1_445 2.797(6) y
    Na2 O2 1_565 2.408(11) y
    Na2 O2 2_666 2.529(12) y
    Na2 O4 2_666 2.815(13) y
    Na2 O1 . 2.990(12) y
loop_
    _geom_angle_atom_site_label_1
    _geom_angle_atom_site_label_2
    _geom_angle_atom_site_label_3
    _geom_angle_site_symmetry_1
    _geom_angle_site_symmetry_3
    _geom_angle
    _geom_angle_publ_flag
    O2 Mo1 O6 . 1_655 107.4(2) ?
    O2 Mo1 O10 . . 108.02(19) ?
    O6 Mo1 O10 1_655 . 110.69(18) ?
    O2 Mo1 O9 . . 108.4(2) ?
    O6 Mo1 O9 1_655 . 110.42(17) ?
    O10 Mo1 O9 . . 111.77(17) ?
    O5 Mo2 O11 1_545 . 107.62(19) ?
    O5 Mo2 O4 1_545 . 108.4(2) ?
    O11 Mo2 O4 . . 109.13(18) ?
    O5 Mo2 O7 1_545 . 110.2(2) ?
    O11 Mo2 O7 . . 110.29(17) ?
    O4 Mo2 O7 . . 111.16(19) ?
    O1 Mo3 O3 . . 107.7(3) ?
    O1 Mo3 O12 . . 107.1(3) ?
    O3 Mo3 O12 . . 110.1(3) ?
    O1 Mo3 O8 . . 110.5(3) ?
    O3 Mo3 O8 . . 110.2(2) ?
    O12 Mo3 O8 . . 111.1(2) ?
    O12 Mn1 O6 2_666 . 94.94(19) ?
    O12 Mn1 O9 2_666 . 93.48(18) ?
    O6 Mn1 O9 . . 163.16(15) ?
    O12 Mn1 O9 2_666 2_666 169.9(2) ?
    O6 Mn1 O9 . 2_666 92.19(14) ?
    O9 Mn1 O9 . 2_666 81.49(14) ?
    O12 Mn1 O4 2_666 . 89.8(2) ?
    O6 Mn1 O4 . . 101.04(16) ?
    O9 Mn1 O4 . . 93.54(15) ?
    O9 Mn1 O4 2_666 . 81.83(14) ?
    O12 Mn1 O11 2_666 2_666 103.0(2) ?
    O6 Mn1 O11 . 2_666 82.21(15) ?
    O9 Mn1 O11 . 2_666 81.69(14) ?
    O9 Mn1 O11 2_666 2_666 84.99(14) ?
    O4 Mn1 O11 . 2_666 166.52(14) ?
    O3 Mn2 O5 1_455 . 88.82(18) ?
    O3 Mn2 O7 1_455 2_565 93.21(17) ?
    O5 Mn2 O7 . 2_565 98.77(16) ?
    O3 Mn2 O10 1_455 2_666 89.32(17) ?
    O5 Mn2 O10 . 2_666 99.87(16) ?
    O7 Mn2 O10 2_565 2_666 161.24(15) ?
    O3 Mn2 O8 1_455 . 172.82(18) ?
    O5 Mn2 O8 . . 85.29(17) ?
    O7 Mn2 O8 2_565 . 83.66(15) ?
    O10 Mn2 O8 2_666 . 95.72(15) ?
    O3 Mn2 O10 1_455 1_454 93.72(16) ?
    O5 Mn2 O10 . 1_454 177.23(16) ?
    O7 Mn2 O10 2_565 1_454 82.20(14) ?
    O10 Mn2 O10 2_666 1_454 79.09(14) ?
    O8 Mn2 O10 . 1_454 92.25(15) ?
    O11 Na3 O1 2_666 2_676 104.9(2) ?
    O11 Na3 O8 2_666 1_556 100.10(15) ?
    O1 Na3 O8 2_676 1_556 130.52(19) ?
    O11 Na3 O7 2_666 2_566 162.72(17) ?
    O1 Na3 O7 2_676 2_566 87.64(19) ?
    O8 Na3 O7 1_556 2_566 79.60(15) ?
    O11 Na3 O6 2_666 . 79.28(15) ?
    O1 Na3 O6 2_676 . 129.81(19) ?
    O8 Na3 O6 1_556 . 96.19(16) ?
    O7 Na3 O6 2_566 . 83.56(15) ?
    O2 Na1 O2 1_455 2_656 180.0000(10)
                                     ?
    O2 Na1 O4 1_455 2_556 90.01(15) ?
    O2 Na1 O4 2_656 2_556 89.99(15) ?
    O2 Na1 O4 1_455 . 89.99(15) ?
    O2 Na1 O4 2_656 . 90.01(15) ?
    O4 Na1 O4 2_556 . 180.0 ?
    O2 Na1 O1 1_455 2_666 101.44(16) ?
    O2 Na1 O1 2_656 2_666 78.56(16) ?
    O4 Na1 O1 2_556 2_666 80.94(15) ?
    O4 Na1 O1 . 2_666 99.06(15) ?
    O2 Na1 O1 1_455 1_445 78.56(16) ?
    O2 Na1 O1 2_656 1_445 101.44(16) ?
    O4 Na1 O1 2_556 1_445 99.06(15) ?
    O4 Na1 O1 . 1_445 80.94(15) ?
    O1 Na1 O1 2_666 1_445 180.0 ?
    O2 Na2 O2 1_565 2_666 156.6(5) ?
    Na2 Na2 O4 2_676 2_666 104.7(13) ?
    O2 Na2 O4 1_565 2_666 80.8(3) ?
    O2 Na2 O4 2_666 2_666 104.7(4) ?
    Na2 Na2 O1 2_676 . 154.6(14) ?
    O2 Na2 O1 1_565 . 74.3(3) ?
    O2 Na2 O1 2_666 . 128.2(4) ?
    O4 Na2 O1 2_666 . 86.6(4) ?
_iucr_refine_instructions_details
;
TITL    cha14 in P -1
REM  transformed to space group :
CELL   0.71073  7.1072  8.8120 10.4330  106.501  105.361  102.756
ZERR   2        0.0007  0.0008  0.0009    0.009    0.009    0.008
LATT  1
SFAC    O   NA    MN    MO
UNIT    24  3.34  4.34   6
MERG    2
L.S.    8
ACTA
EXYZ Na3 Mn3
EADP Na3 Mn3
FMAP    2
PLAN    25
WGHT    0.042900    1.770500
EXTI    0.029544
FVAR       0.33887   0.82945
MO1   4    0.890521    0.410537    0.667069    11.00000    0.01373    0.01420 =
         0.01257    0.00746    0.00657    0.00713
MO2   4    0.217725    0.162733    0.263932    11.00000    0.01318    0.01068 =
         0.01312    0.00613    0.00512    0.00356
MO3   4    0.595660    0.764377    0.128593    11.00000    0.01428    0.01707 =
         0.01507    0.00724    0.00602    0.00401
MN1   3    0.378984    0.455588    0.608705    11.00000    0.01420    0.01572 =
         0.01553    0.00826    0.00784    0.00552
MN2   3    0.044337    0.704861    0.018601    11.00000    0.01541    0.01255 =
         0.01379    0.00731    0.00724    0.00615
NA3   2    0.286928    0.792127    0.800257    21.00000    0.01751    0.02101 =
         0.02362    0.00700    0.01126    0.00809
MN3   3    0.286928    0.792127    0.800257   -21.00000    0.01751    0.02101 =
         0.02362    0.00700    0.01126    0.00809
NA1   2    0.000000    0.000000    0.500000    10.50000    0.09952    0.02349 =
         0.07980    0.03065    0.07554    0.03096
NA2   2    0.519455    0.972881    0.458092   -22.00000    0.03224    0.04551 =
         0.06075    0.03170   -0.01511   -0.01207
O1    1    0.722816    0.972195    0.241188    11.00000    0.04936    0.02849 =
         0.05491   -0.01302    0.01557   -0.01030
O2    1    0.839307    0.199855    0.578986    11.00000    0.05037    0.01787 =
         0.03133    0.00722    0.01727    0.01635
O3    1    0.753565    0.699751    0.036451    11.00000    0.02058    0.04603 =
         0.03394    0.01441    0.01227    0.01588
O4    1    0.223209    0.201254    0.441917    11.00000    0.02642    0.01756 =
         0.01653    0.00705    0.00918    0.00229
O5    1    0.174670    0.950582    0.181509    11.00000    0.03669    0.01330 =
         0.03134    0.00335    0.01459    0.00502
O6    1    0.120866    0.518064    0.651890    11.00000    0.01935    0.02744 =
         0.02033    0.00994    0.01111    0.01085
O7    1    0.019972    0.225221    0.166148    11.00000    0.01621    0.02952 =
         0.02368    0.01885    0.00701    0.00578
O8    1    0.353389    0.743725    0.005549    11.00000    0.01956    0.03678 =
         0.02955    0.01973    0.01157    0.01752
O9    1    0.677565    0.471275    0.581763    11.00000    0.01307    0.02573 =
         0.01670    0.01164    0.00702    0.00776
O10   1    0.922408    0.444729    0.849812    11.00000    0.02209    0.01814 =
         0.01619    0.01157    0.00909    0.00758
O11   1    0.462398    0.272489    0.267902    11.00000    0.01849    0.01964 =
         0.02323    0.00862    0.00884    0.00746
O12   1    0.561722    0.648441    0.237455    11.00000    0.03739    0.06740 =
         0.03551    0.04049    0.00609    0.01035
HKLF 4
REM     cha14 in P -1
REM R1 =  0.0298 for   2206 Fo > 4sig(Fo)  and  0.0353 for all   2474 data
REM    180 parameters refined using      0 restraints
END
WGHT      0.0432      1.7513
REM Highest difference peak  1.516,  deepest hole -1.243,  1-sigma level  0.187
Q1    1   0.5017  0.6996  0.0416  11.00000  0.05    1.52
Q2    1   0.1279  0.0973  0.1801  11.00000  0.05    1.38
Q3    1   0.9803  0.4556  0.7536  11.00000  0.05    1.24
Q4    1   0.6905  0.8347  0.2055  11.00000  0.05    1.20
Q5    1   0.8118  0.3726  0.5777  11.00000  0.05    1.10
Q6    1   0.3118  0.2181  0.3442  11.00000  0.05    1.09
Q7    1   0.1264  0.7697  0.1055  11.00000  0.05    0.95
Q8    1   0.4764  0.5128  0.6957  11.00000  0.05    0.90
Q9    1   0.2852  0.3857  0.5201  11.00000  0.05    0.75
Q10   1  -0.0492  0.6320 -0.0695  11.00000  0.05    0.67
Q11   1   0.6542  0.9890  0.1795  11.00000  0.05    0.65
Q12   1   0.8490  0.7240  0.0179  11.00000  0.05    0.65
Q13   1   0.5897  0.4564  0.5967  11.00000  0.05    0.65
Q14   1   0.7935  0.9764  0.2584  11.00000  0.05    0.63
Q15   1   0.1828  1.0005  0.1393  11.00000  0.05    0.62
Q16   1   0.7863  0.7504  0.1216  11.00000  0.05    0.61
Q17   1   0.1890  0.4621  0.6254  11.00000  0.05    0.60
Q18   1   0.4259  0.6988 -0.0506  11.00000  0.05    0.59
Q19   1   0.6824  0.4169  0.6643  11.00000  0.05    0.59
Q20   1   0.2488  1.0206  0.2640  11.00000  0.05    0.57
Q21   1   0.0684  0.1380  0.0799  11.00000  0.05    0.56
Q22   1   0.1627  0.5988 -0.1294  11.00000  0.05    0.55
Q23   1   1.0370  0.4626  0.8397  11.00000  0.05    0.53
Q24   1   0.1026  0.4118  0.6627  11.00000  0.05    0.53
Q25   1   0.4672  0.5275  0.2156  11.00000  0.05    0.52
;
