# Supplementary material for: Na1.67Mn2.17(MoO4)3
Source: Acta Crystallogr Sect E Struct Rep Online. 2014 Mar 26;70(Pt 4):i18–9. doi: 10.1107/S160053681400614X (PMC3998577; doi:10.1107/S160053681400614X)
Supplement: Supplementary file 2 [file e-70-00i18-Isup2.hkl]

#
# h,k,l, Fc-squared, Fo-squared, sigma(Fo-squared) and status flag
#
data_I
_shelx_title '    cha14 in P -1'
_shelx_refln_list_code          4
_shelx_F_calc_maximum      285.40
_exptl_crystal_F_000       589.24
_reflns_d_resolution_high  0.7835
 
loop_
 _symmetry_equiv_pos_as_xyz
 'x, y, z'
 '-x, -y, -z'
 
_cell_length_a     7.1072
_cell_length_b     8.8120
_cell_length_c    10.4330
_cell_angle_alpha 106.501
_cell_angle_beta  105.361
_cell_angle_gamma 102.756
 
_shelx_F_squared_multiplier     1.000
 
loop_
 _refln_index_h
 _refln_index_k
 _refln_index_l
 _refln_F_squared_calc
 _refln_F_squared_meas
 _refln_F_squared_sigma
 _refln_observed_status
   1   0   0      879.97      816.00     15.24 o
   2   0   0      154.84      172.29     12.94 o
   3   0   0       28.92       40.60      5.23 o
   4   0   0     1830.63     1758.25     65.27 o
   5   0   0     1987.42     1837.09     76.55 o
   6   0   0     3783.52     3735.26    122.65 o
   7   0   0      385.93      384.97     28.73 o
   8   0   0      469.54      507.11     41.23 o
  -8   1   0      701.16      676.21     51.54 o
  -7   1   0     1127.70     1051.82     68.07 o
  -6   1   0     4861.94     4805.12    136.93 o
  -5   1   0     5842.05     5488.32    126.56 o
  -4   1   0      609.47      561.01     36.77 o
  -3   1   0     2650.05     2408.13     61.86 o
  -2   1   0    31001.35    31723.75    227.63 o
  -1   1   0     1430.62     1465.94     23.43 o
   0   1   0     5458.24     5857.93     43.18 o
   1   1   0     6231.86     6199.88     55.69 o
   2   1   0     1357.04     1262.05     42.32 o
   3   1   0        1.58       12.80      9.14 o
   4   1   0    40639.31    38422.43    372.86 o
   5   1   0      264.30      284.34     23.05 o
   6   1   0     1126.07     1170.31     68.99 o
   7   1   0      610.65      550.08     47.67 o
  -8   2   0      215.43      190.47     18.23 o
  -7   2   0      786.52      650.46     49.33 o
  -6   2   0     1808.87     1882.54     79.63 o
  -5   2   0     1849.81     1705.93     71.91 o
  -4   2   0     2249.98     2082.76     69.53 o
  -3   2   0       10.09       37.80      5.66 o
  -2   2   0    11731.42    12168.70    145.71 o
  -1   2   0    15564.86    17126.22    113.47 o
   0   2   0     8185.08     8885.27     73.72 o
   1   2   0     1975.61     1785.81     34.86 o
   2   2   0     9588.56     9582.32    139.52 o
   3   2   0      862.40      839.08     45.87 o
   4   2   0     2417.96     2243.50     85.79 o
   5   2   0     6855.66     6582.17    162.35 o
   6   2   0      168.05      176.14     16.74 o
   7   2   0      179.90      157.82     18.14 o
  -8   3   0        7.56        9.49     24.21 o
  -7   3   0     5913.53     5302.42    153.66 o
  -6   3   0     3067.25     2970.30    102.58 o
  -5   3   0     1975.49     1911.03     75.62 o
  -4   3   0     2265.02     2246.67     74.93 o
  -3   3   0     3649.96     3807.07     93.49 o
  -2   3   0     2454.81     2534.31     70.71 o
  -1   3   0      264.74      413.55     22.15 o
   0   3   0     6127.34     6331.75     74.00 o
   1   3   0     4410.71     4307.62     65.00 o
   2   3   0    13240.66    13278.78    186.11 o
   3   3   0     6122.00     6284.68    134.80 o
   4   3   0      353.00      400.18     34.16 o
   5   3   0     1930.56     1849.15     91.21 o
   6   3   0      181.41      191.57     16.04 o
   7   3   0      310.27      310.92     28.10 o
  -8   4   0      269.18      233.30     19.63 o
  -7   4   0       82.33       24.75     24.75 o
  -6   4   0    12477.09    12159.02    223.31 o
  -5   4   0      218.38      211.46     16.84 o
  -4   4   0      786.09      885.28     52.46 o
  -3   4   0     7679.39     7885.08    149.71 o
  -2   4   0     8815.01     9332.86    151.98 o
  -1   4   0     7890.31     7982.83     95.26 o
   0   4   0     6392.36     6966.12    102.15 o
   1   4   0     1178.65     1187.80     37.80 o
   2   4   0        2.87       29.70      6.71 o
   3   4   0     2033.43     2091.37     85.18 o
   4   4   0     2768.56     2779.30    111.35 o
   5   4   0     2310.79     2318.24    107.23 o
   6   4   0     4911.21     5305.96    178.12 o
  -8   5   0     5588.96     5307.30    174.09 o
  -7   5   0       89.17      100.30     13.33 o
  -6   5   0      438.16      420.94     34.61 o
  -5   5   0      696.34      758.31     55.57 o
  -4   5   0     2055.50     2224.75     90.13 o
  -3   5   0      968.05      943.20     54.25 o
  -2   5   0    19983.32    21628.98    268.79 o
  -1   5   0      465.74      520.67     39.77 o
   0   5   0     5590.00     5827.73    214.77 o
   1   5   0     1281.59     1388.21     57.58 o
   2   5   0     3329.16     3341.97    109.80 o
   3   5   0     7044.28     7177.72    170.95 o
   4   5   0      158.25      193.74     16.39 o
   5   5   0       25.65      -10.10     29.44 o
   6   5   0      570.92      652.33     53.49 o
  -8   6   0       16.36       33.36     27.26 o
  -7   6   0      188.82      229.96     19.18 o
  -6   6   0     2164.43     2019.81    104.89 o
  -5   6   0     4546.74     4819.10    148.74 o
  -4   6   0    12754.91    13668.09    246.92 o
  -3   6   0      302.40      344.53     23.24 o
  -2   6   0     3140.87     3431.63    109.97 o
  -1   6   0        3.60       12.41     10.25 o
   0   6   0      594.73      544.79     37.06 o
   1   6   0      667.40      672.29     32.31 o
   2   6   0     3086.08     3276.06    117.84 o
   3   6   0     1003.31     1083.62     71.71 o
   4   6   0     2703.89     2905.41    126.25 o
   5   6   0        5.27       22.90     30.31 o
  -8   7   0     1778.77     1813.73    117.61 o
  -7   7   0     4699.09     4780.23    178.09 o
  -6   7   0        6.28       10.28     22.90 o
  -5   7   0      541.20      578.79     47.41 o
  -4   7   0       32.10       55.66     12.63 o
  -3   7   0     1380.51     1491.82     80.69 o
  -2   7   0     1611.61     1617.79     80.26 o
  -1   7   0     7877.50     8168.58    131.25 o
   0   7   0     1842.67     1862.38     63.05 o
   1   7   0      214.93      223.39     17.14 o
   2   7   0      533.90      537.45     46.87 o
   3   7   0      122.98      124.38     15.34 o
   4   7   0       80.43       75.28     35.29 o
  -7   8   0     3143.35     3247.77    151.89 o
  -6   8   0        4.80       50.51     29.17 o
  -5   8   0      859.58      911.43     63.72 o
  -4   8   0     1431.32     1431.45     89.49 o
  -3   8   0     8315.47     8645.56    209.75 o
  -2   8   0      499.95      489.35     42.15 o
  -1   8   0     1194.58     1147.64     54.34 o
   0   8   0      525.82      545.42     32.02 o
   1   8   0      882.65      893.28     56.98 o
   2   8   0      141.62      130.15     17.96 o
   3   8   0     5387.38     5227.60    192.30 o
  -6   9   0        0.78       18.46     28.21 o
  -5   9   0      346.50      392.67     35.53 o
  -4   9   0      781.70      848.69     61.48 o
  -3   9   0     8339.19     8221.89    221.84 o
  -2   9   0     1333.85     1365.87     88.92 o
  -1   9   0       13.66       43.53     10.50 o
   0   9   0      112.49       95.52     19.87 o
   1   9   0     5143.56     5189.62    129.63 o
   2   9   0      237.03      211.33     21.19 o
  -5  10   0     2963.73     2957.06    151.31 o
  -4  10   0       51.62        6.45     35.46 o
  -3  10   0      383.24      321.31     26.46 o
  -2  10   0      109.59       81.92     16.38 o
  -1  10   0      703.90      722.41     45.41 o
   0  10   0       48.16        4.27     22.08 o
  -1 -10   1      258.14      290.10     24.25 o
   0 -10   1     2012.55     1972.27     84.16 o
   1 -10   1      192.14      178.55     19.10 o
   2 -10   1      221.23      236.88     21.37 o
   3 -10   1      290.56      281.50     27.40 o
   4 -10   1      164.99      153.27     21.80 o
   5 -10   1      312.21      383.45     31.07 o
  -2  -9   1      172.74       89.80     37.40 o
  -1  -9   1      364.66      372.64     21.98 o
   0  -9   1       51.45      113.27     30.53 o
   1  -9   1     6695.02     7052.35    142.83 o
   2  -9   1      398.98      323.81     31.10 o
   3  -9   1     1555.37     1446.91     93.22 o
   4  -9   1     1829.64     1952.50    108.57 o
   5  -9   1        1.14       17.76     22.90 o
   6  -9   1      530.36      517.92     44.66 o
  -3  -8   1       90.26       62.30     43.48 o
  -2  -8   1     1655.82     1566.45     97.22 o
  -1  -8   1     7844.32     7980.05    147.76 o
   0  -8   1      970.71      974.25     51.22 o
   1  -8   1     2697.77     2779.56     82.61 o
   2  -8   1       80.85       90.80     13.16 o
   3  -8   1        3.28       25.86      9.23 o
   4  -8   1      583.80      615.52     50.31 o
   5  -8   1     6019.71     6422.67    196.62 o
   6  -8   1      773.00      830.50     62.17 o
   7  -8   1     4220.65     4337.77    173.63 o
  -4  -7   1        1.69       22.21     22.21 o
  -3  -7   1      749.23      750.67     55.00 o
  -2  -7   1       64.03       60.38     10.80 o
  -1  -7   1    12315.76    12572.73    171.72 o
   0  -7   1     1272.18     1312.16     53.33 o
   1  -7   1     1721.09     1931.46     62.96 o
   2  -7   1      817.77      895.12     60.30 o
   3  -7   1     7873.50     8020.31    186.55 o
   4  -7   1     1328.31     1561.40     85.37 o
   5  -7   1      489.31      521.54     44.07 o
   6  -7   1     1089.74     1097.45     81.66 o
   7  -7   1     1126.14     1085.30     84.52 o
   8  -7   1       12.53       42.85     30.57 o
  -5  -6   1      297.96      353.93     31.33 o
  -4  -6   1     1839.87     1816.23    102.50 o
  -3  -6   1     4363.87     4383.29    142.21 o
  -2  -6   1     1207.57     1278.93     71.05 o
  -1  -6   1     1568.91     1516.52     52.12 o
   0  -6   1      986.44      991.54     43.96 o
   1  -6   1      611.62      640.10     57.86 o
   2  -6   1      911.05      942.18     57.43 o
   3  -6   1    19100.96    19750.44    288.13 o
   4  -6   1     5485.64     5967.60    161.21 o
   5  -6   1     3850.09     4204.17    139.12 o
   6  -6   1      406.97      405.20     36.96 o
   7  -6   1      309.49      290.99     21.47 o
   8  -6   1      405.65      361.68     26.02 o
  -6  -5   1     1073.68     1120.25     85.96 o
  -5  -5   1     1675.86     1745.58     97.77 o
  -4  -5   1      310.02      320.75     26.37 o
  -3  -5   1      486.26      424.07     36.91 o
  -2  -5   1     6771.15     6924.57    154.63 o
  -1  -5   1      948.46     1010.25     39.07 o
   0  -5   1    25058.40    26476.03    210.36 o
   1  -5   1     7593.47     8139.97    106.71 o
   2  -5   1     2744.46     2973.58     92.83 o
   3  -5   1       94.16      117.17     11.16 o
   4  -5   1       12.08       37.01     18.12 o
   5  -5   1      174.73      169.30     14.30 o
   6  -5   1      954.39     1025.09     68.37 o
   7  -5   1     3060.03     2953.77    123.34 o
   8  -5   1      962.41      800.35     56.36 o
  -6  -4   1     2116.19     2151.25    113.40 o
  -5  -4   1       48.36       17.07     27.01 o
  -4  -4   1     2895.86     2854.45    106.93 o
  -3  -4   1     1566.87     1576.54     72.57 o
  -2  -4   1    13637.74    14122.05    207.93 o
  -1  -4   1     6703.45     6734.44     91.06 o
   0  -4   1     2140.64     2143.39     48.00 o
   1  -4   1     5445.98     5587.88     78.44 o
   2  -4   1     2183.80     2525.09     76.38 o
   3  -4   1       32.52       51.05      7.49 o
   4  -4   1    23355.04    23661.88    292.67 o
   5  -4   1      958.19      910.01     56.17 o
   6  -4   1      356.24      394.55     33.02 o
   7  -4   1     1615.22     1450.18     82.42 o
   8  -4   1       58.60       45.21     26.14 o
  -7  -3   1     1025.74      882.87     64.72 o
  -6  -3   1       62.50       66.82     13.59 o
  -5  -3   1      847.35      797.94     58.15 o
  -4  -3   1       34.30       36.41      7.40 o
  -3  -3   1     8726.54     8418.56    156.41 o
  -2  -3   1    13106.11    13273.35    182.46 o
  -1  -3   1     4975.64     5216.53     82.81 o
   0  -3   1      265.53      258.38     13.23 o
   1  -3   1        1.39       31.34      3.81 o
   2  -3   1     7712.53     7418.60    123.88 o
   3  -3   1     3028.84     3047.29     80.83 o
   4  -3   1     1255.99     1302.51     58.61 o
   5  -3   1    12297.84    11379.30    197.63 o
   6  -3   1       19.76       17.07     20.12 o
   7  -3   1      280.27      299.16     26.27 o
   8  -3   1     4949.43     4674.25    162.81 o
  -7  -2   1     3310.73     3203.84    136.08 o
  -6  -2   1     3426.80     3506.18    128.26 o
  -5  -2   1     1414.64     1380.23     70.75 o
  -4  -2   1     1396.65     1410.49     64.01 o
  -3  -2   1     4427.98     4586.60    102.18 o
  -2  -2   1     5351.64     5530.31    100.53 o
  -1  -2   1     8249.97     8853.02    181.99 o
   0  -2   1      320.19      361.23     14.34 o
   1  -2   1     2477.39     2695.45     66.50 o
   2  -2   1    11543.22    11119.67    136.50 o
   3  -2   1    13974.22    12826.27    163.27 o
   4  -2   1      724.76      746.29     43.23 o
   5  -2   1      197.36      178.53     14.31 o
   6  -2   1     2839.15     2699.02    100.44 o
   7  -2   1       59.45       45.65     24.57 o
   8  -2   1        0.30      -15.07     19.59 o
  -8  -1   1        4.29       42.76     30.22 o
  -7  -1   1      434.41      407.29     28.92 o
  -6  -1   1     7524.68     7634.88    180.66 o
  -5  -1   1      354.53      385.21     29.89 o
  -4  -1   1      669.78      591.32     39.15 o
  -3  -1   1     4889.37     4555.37     94.46 o
  -2  -1   1    11536.18    11483.02    135.33 o
  -1  -1   1       61.52       67.49      4.63 o
   0  -1   1     1004.39     1128.35     19.17 o
   1  -1   1        1.89       35.68     11.76 o
   2  -1   1     6127.86     5705.53     86.89 o
   3  -1   1     2803.24     2415.81     65.61 o
   4  -1   1     2233.57     2045.30     71.00 o
   5  -1   1      381.95      350.88     24.74 o
   6  -1   1     2893.78     2772.25    107.13 o
   7  -1   1     4770.12     4423.78    146.01 o
   8  -1   1      158.43      152.21     17.52 o
  -8   0   1     7576.83     7561.45    211.11 o
  -7   0   1      396.67      381.27     30.75 o
  -6   0   1      216.30      210.09     15.18 o
  -5   0   1     2426.01     2467.62     85.07 o
  -4   0   1      858.10      835.93     43.85 o
  -3   0   1      222.05      236.81     18.62 o
  -2   0   1    52195.84    50738.16    320.71 o
  -1   0   1     1970.90     2238.58     28.00 o
   0   0   1      176.32      188.90      6.54 o
   1   0   1     3147.30     2790.96     38.30 o
   2   0   1    17432.91    15804.42    160.21 o
   3   0   1     6741.84     6191.99    109.84 o
   4   0   1      942.30      862.17     47.18 o
   5   0   1      371.12      384.26     27.62 o
   6   0   1      297.93      300.21     23.92 o
   7   0   1       14.98       36.32     23.17 o
   8   0   1     1429.05     1334.88     91.41 o
  -8   1   1     1455.94     1561.96     91.57 o
  -7   1   1       16.26       15.68     22.91 o
  -6   1   1        9.23       -6.53     17.16 o
  -5   1   1     1009.56      933.70     51.94 o
  -4   1   1    73719.70    73553.87    508.03 o
  -3   1   1       32.25       60.82      5.05 o
  -2   1   1       36.32       70.86      6.10 o
  -1   1   1      971.77     1030.48     20.37 o
   0   1   1     3969.32     3773.48     58.01 o
   1   1   1     5014.72     4703.70     52.27 o
   2   1   1    11845.92    10439.71    138.13 o
   3   1   1     1042.34     1006.72     47.50 o
   4   1   1     2677.69     2538.64     84.28 o
   5   1   1        1.01       -9.93     12.89 o
   6   1   1     2478.36     2326.08    103.50 o
   7   1   1     2223.80     2183.89    109.48 o
  -8   2   1      330.82      320.34     21.21 o
  -7   2   1      313.54      305.03     22.87 o
  -6   2   1     3220.07     2996.64    101.18 o
  -5   2   1      583.93      487.94     30.50 o
  -4   2   1     3636.47     3284.68     86.00 o
  -3   2   1      856.39      691.16     36.04 o
  -2   2   1     5258.01     5770.52     97.34 o
  -1   2   1     1369.80     1506.54     52.12 o
   0   2   1    81455.67    81175.99    690.98 o
   1   2   1       71.83       61.02      7.63 o
   2   2   1     1162.94     1017.37     45.88 o
   3   2   1     8013.47     7349.81    139.68 o
   4   2   1      459.10      448.06     32.98 o
   5   2   1      328.22      383.97     34.14 o
   6   2   1     1393.19     1475.70     84.99 o
   7   2   1      676.13      645.07     44.88 o
  -8   3   1      786.84      704.50     50.09 o
  -7   3   1      100.53       89.42     11.85 o
  -6   3   1     2668.49     2494.77     93.09 o
  -5   3   1     6207.79     5848.02    134.23 o
  -4   3   1     5295.20     5675.96    124.24 o
  -3   3   1     2704.89     2848.25     83.16 o
  -2   3   1      317.62      337.42     26.45 o
  -1   3   1      944.82      943.46     32.93 o
   0   3   1    15489.89    16324.34    131.12 o
   1   3   1    11395.40    11599.54    228.42 o
   2   3   1     2308.98     2181.87     73.35 o
   3   3   1     1641.94     1606.90     70.06 o
   4   3   1     5449.05     5403.02    147.31 o
   5   3   1      333.86      341.92     24.53 o
   6   3   1     2115.00     2200.59    112.51 o
  -8   4   1      656.88      568.05     47.86 o
  -7   4   1      778.04      786.68     60.02 o
  -6   4   1      337.67      374.61     28.47 o
  -5   4   1     1349.86     1432.94     71.49 o
  -4   4   1     4614.39     5140.07    132.78 o
  -3   4   1     6026.31     6247.17    130.82 o
  -2   4   1    11089.07    11239.31    169.63 o
  -1   4   1     5909.59     5909.35     82.86 o
   0   4   1     2580.10     2653.64     55.73 o
   1   4   1     7234.35     7148.11     99.47 o
   2   4   1       50.49       60.29      8.36 o
   3   4   1     2159.77     2205.11     87.85 o
   4   4   1     2079.79     1887.61     92.46 o
   5   4   1     1862.69     1976.30    105.14 o
   6   4   1       46.04       66.81     27.27 o
  -8   5   1      397.27      373.92     29.52 o
  -7   5   1     3059.48     2838.58    118.24 o
  -6   5   1     2545.94     2545.29    107.18 o
  -5   5   1     3739.73     4022.89    130.85 o
  -4   5   1     3431.36     3786.40    118.58 o
  -3   5   1      396.04      377.30     28.43 o
  -2   5   1      397.34      427.97     35.09 o
  -1   5   1     1748.47     1653.91     48.98 o
   0   5   1     3294.63     3315.15     70.69 o
   1   5   1     7886.18     7862.28    116.77 o
   2   5   1     9764.16     9686.12    195.06 o
   3   5   1      381.21      383.17     28.57 o
   4   5   1       76.48       80.77     13.16 o
   5   5   1     2211.75     2325.21    122.62 o
  -8   6   1      980.92      834.03     67.15 o
  -7   6   1       11.09        0.00     17.68 o
  -6   6   1     8801.00     9434.51    226.34 o
  -5   6   1        0.08       36.66     10.54 o
  -4   6   1     3079.53     3387.05    121.59 o
  -3   6   1     1573.95     1450.25     72.62 o
  -2   6   1     2587.06     2556.12     95.92 o
  -1   6   1     5270.29     5313.74    114.36 o
   0   6   1       94.16      121.56     22.18 o
   1   6   1      228.31      263.52     14.36 o
   2   6   1     1814.11     1861.84     92.55 o
   3   6   1     1523.22     1420.76     88.36 o
   4   6   1      634.75      613.78     47.41 o
  -8   7   1     2737.04     2844.14    146.80 o
  -7   7   1       58.03       64.55     14.29 o
  -6   7   1      361.13      455.56     44.10 o
  -5   7   1        4.63       14.28     21.86 o
  -4   7   1      984.90     1192.60     73.86 o
  -3   7   1       16.46       11.76     18.03 o
  -2   7   1     2003.91     1871.76     91.14 o
  -1   7   1      832.17      854.58     65.66 o
   0   7   1     2983.36     3028.72     82.82 o
   1   7   1       43.82       49.25     10.54 o
   2   7   1       30.17       33.10      9.15 o
   3   7   1     2075.98     1912.37    106.81 o
   4   7   1      624.09      583.31     51.76 o
  -7   8   1      357.92      394.57     30.81 o
  -6   8   1     1058.73     1097.50     86.52 o
  -5   8   1     5708.50     5919.96    191.26 o
  -4   8   1     1064.35     1160.07     78.06 o
  -3   8   1      392.70      401.76     32.76 o
  -2   8   1       50.57       78.32     12.46 o
  -1   8   1      129.45      158.80     42.15 o
   0   8   1       10.59        3.70     14.66 o
   1   8   1      592.23      571.97     33.02 o
   2   8   1      128.29      100.67     45.41 o
  -6   9   1      275.69      306.06     26.17 o
  -5   9   1     1263.20     1378.37     94.27 o
  -4   9   1      970.23      877.12     66.03 o
  -3   9   1      315.19      280.88     22.61 o
  -2   9   1      172.85      179.27     18.48 o
  -1   9   1     8913.24     9018.33    168.77 o
   0   9   1       19.52       39.54     28.31 o
   1   9   1       29.19       31.19     23.35 o
  -5  10   1        6.21       54.43     14.37 o
  -4  10   1      151.54      134.16     19.96 o
  -3  10   1     4222.55     3739.13    159.85 o
  -2  10   1      241.00      201.58     21.72 o
  -1  10   1      248.80      260.76     17.77 o
   2 -11   2       74.81       59.42     37.90 o
   3 -11   2     5109.18     4945.19    193.72 o
  -1 -10   2       22.46       16.97     22.95 o
   0 -10   2      520.68      477.09     39.46 o
   1 -10   2     8595.03     8287.53    300.16 o
   2 -10   2      775.67      797.44     59.54 o
   3 -10   2      316.41      273.62     22.95 o
   4 -10   2     2571.44     2700.08    138.17 o
   5 -10   2        3.47       26.21     26.21 o
  -3  -9   2      459.92      480.14     38.69 o
  -2  -9   2      247.26      242.68     21.98 o
  -1  -9   2      203.52      208.25     13.52 o
   0  -9   2       20.58        9.29     17.30 o
   1  -9   2     1045.57      988.19    132.99 o
   2  -9   2     2984.41     2894.82    129.18 o
   3  -9   2        0.87        0.00     17.94 o
   4  -9   2     1219.69     1363.37     91.04 o
   5  -9   2     2520.39     2764.12    134.56 o
   6  -9   2     1123.35      976.90     67.92 o
  -4  -8   2      593.11      585.84     44.76 o
  -3  -8   2     6361.40     6175.90    199.13 o
  -2  -8   2     1007.59      892.79     58.53 o
  -1  -8   2      824.42      886.92     44.12 o
   0  -8   2      404.79      431.19     25.83 o
   1  -8   2      141.85      148.69     11.25 o
   2  -8   2     1312.13     1435.89     81.20 o
   3  -8   2     1318.32     1429.10     84.17 o
   4  -8   2     1524.08     1600.73     92.12 o
   5  -8   2     3140.55     3583.87    144.78 o
   6  -8   2     2326.37     2424.79    122.52 o
   7  -8   2      309.59      372.88     27.49 o
  -5  -7   2     2227.16     2194.74    122.91 o
  -4  -7   2      638.02      596.08     40.33 o
  -3  -7   2     3381.00     3104.22    130.06 o
  -2  -7   2      563.25      565.64     43.31 o
  -1  -7   2      567.49      622.22     32.00 o
   0  -7   2      101.06       97.37      8.09 o
   1  -7   2    11080.10    11804.88    463.74 o
   2  -7   2     3790.29     3817.09    125.60 o
   3  -7   2     7626.49     7788.50    186.08 o
   4  -7   2       15.06        0.00     23.78 o
   5  -7   2      492.15      476.85     44.33 o
   6  -7   2     1146.57     1251.85     85.02 o
   7  -7   2      508.74      526.96     46.05 o
  -5  -6   2     7264.44     7500.80    211.15 o
  -4  -6   2      399.49      386.35     33.80 o
  -3  -6   2     2438.64     2367.40    102.74 o
  -2  -6   2     1280.11     1364.63     74.03 o
  -1  -6   2     6030.31     6028.71    115.83 o
   0  -6   2      717.33      825.68     37.64 o
   1  -6   2     5124.64     5590.53     98.38 o
   2  -6   2     5470.88     5876.23    145.41 o
   3  -6   2     5203.66     5270.07    143.02 o
   4  -6   2      759.98      945.80     64.21 o
   5  -6   2     3195.03     3207.46    120.50 o
   6  -6   2     1505.53     1556.56     89.07 o
   7  -6   2     8917.13     8693.55    227.68 o
   8  -6   2       19.16       74.73     31.96 o
  -6  -5   2      376.03      439.33     35.53 o
  -5  -5   2      275.84      278.64     26.35 o
  -4  -5   2      782.09      780.24     51.37 o
  -3  -5   2      659.46      625.76     41.10 o
  -2  -5   2     3456.15     3343.89    107.06 o
  -1  -5   2    16766.88    17003.13    168.71 o
   0  -5   2     5902.62     6436.66     95.93 o
   1  -5   2     7511.66     7773.71    111.47 o
   2  -5   2     2938.34     3108.79     95.89 o
   3  -5   2      378.35      364.64     29.30 o
   4  -5   2     1260.39     1289.14     68.80 o
   5  -5   2        6.74       36.66     19.42 o
   6  -5   2     2003.57     1976.10     95.21 o
   7  -5   2     3657.89     3438.65    134.52 o
   8  -5   2       98.40       89.23     14.55 o
  -7  -4   2      347.16      419.22     39.02 o
  -6  -4   2     1941.47     1877.50    104.47 o
  -5  -4   2      777.02      790.47     62.75 o
  -4  -4   2    11785.95    11997.26    222.27 o
  -3  -4   2     1655.40     1622.03     71.43 o
  -2  -4   2     4211.69     4235.90    109.65 o
  -1  -4   2        8.07       16.09      8.61 o
   0  -4   2       28.04       32.94      7.41 o
   1  -4   2      162.02      187.04     12.05 o
   2  -4   2     7817.95     8449.48    147.83 o
   3  -4   2     8808.69     8995.11    160.29 o
   4  -4   2     2898.51     2865.89     94.57 o
   5  -4   2     2461.00     2361.28     92.03 o
   6  -4   2      559.50      570.84     41.64 o
   7  -4   2      774.10      829.29     55.35 o
   8  -4   2       42.71       73.69     29.79 o
  -7  -3   2      115.34      146.68     15.69 o
  -6  -3   2     2917.84     2710.22    118.59 o
  -5  -3   2     3809.32     3803.97    125.42 o
  -4  -3   2     2788.10     3006.18    101.82 o
  -3  -3   2     7231.64     7362.52    142.01 o
  -2  -3   2      829.10      887.16     43.73 o
  -1  -3   2       39.37       45.47      9.46 o
   0  -3   2    40269.26    42520.61    593.35 o
   1  -3   2      122.33      144.17      8.51 o
   2  -3   2     1691.71     1730.64     58.58 o
   3  -3   2    11962.97    11881.02    171.90 o
   4  -3   2        5.70       15.50     10.89 o
   5  -3   2      869.30      931.66     56.37 o
   6  -3   2     3253.94     3367.21    117.14 o
   7  -3   2     1524.29     1600.24     89.38 o
   8  -3   2      121.14       57.70     33.64 o
  -8  -2   2      617.23      601.65     52.72 o
  -7  -2   2     2984.67     3047.39    126.05 o
  -6  -2   2     4217.50     4180.87    139.76 o
  -5  -2   2      201.10      222.83     18.85 o
  -4  -2   2       76.42       84.63      9.24 o
  -3  -2   2      426.19      413.59     32.06 o
  -2  -2   2     1573.78     1259.23     48.19 o
  -1  -2   2     7203.18     7592.40     75.96 o
   0  -2   2     7611.16     8595.83     78.23 o
   1  -2   2    44791.80    44934.64    355.26 o
   2  -2   2      625.15      598.90     31.54 o
   3  -2   2      127.40      121.35     10.82 o
   4  -2   2    24141.49    23566.57    274.09 o
   5  -2   2      513.94      448.76     33.17 o
   6  -2   2      438.01      423.53     31.64 o
   7  -2   2     4068.25     4083.21    141.73 o
   8  -2   2      186.53      186.85     20.23 o
  -8  -1   2       44.74       73.08     32.14 o
  -7  -1   2     1751.50     1599.55     90.53 o
  -6  -1   2     1698.95     1704.85     82.26 o
  -5  -1   2     3937.17     3942.14    114.94 o
  -4  -1   2     1681.51     1875.36     69.15 o
  -3  -1   2      138.16      187.12     16.41 o
  -2  -1   2    15461.00    16308.94    171.36 o
  -1  -1   2    15569.00    17166.22    111.97 o
   0  -1   2     4415.14     4568.75     46.32 o
   1  -1   2     2614.33     2476.04     38.76 o
   2  -1   2      278.97      122.38     10.33 o
   3  -1   2      807.76      833.80     40.16 o
   4  -1   2      562.91      615.72     41.80 o
   5  -1   2    14730.53    14198.01    228.13 o
   6  -1   2      166.94      189.31     15.17 o
   7  -1   2       58.59       59.59     30.06 o
  -8   0   2       62.43       58.89     31.80 o
  -7   0   2     2024.90     1797.70     91.81 o
  -6   0   2     3959.54     3678.22    118.79 o
  -5   0   2       20.51        8.19     15.77 o
  -4   0   2      327.46      363.30     29.12 o
  -3   0   2     3673.80     3901.82     83.49 o
  -2   0   2     5549.30     5952.01     92.49 o
  -1   0   2     5860.15     5970.14     53.84 o
   0   0   2     5927.08     5587.16     49.67 o
   1   0   2     6896.52     6273.03     61.56 o
   2   0   2     4331.78     3550.17     76.81 o
   3   0   2     8027.97     7230.09    127.11 o
   4   0   2      923.48      922.68     51.80 o
   5   0   2       83.22       49.41     22.05 o
   6   0   2       30.55      167.15     13.85 o
   7   0   2      862.57      926.45     73.33 o
  -8   1   2       37.19       55.05     12.19 o
  -7   1   2       84.33       38.34     20.30 o
  -6   1   2    19425.82    18871.25    274.28 o
  -5   1   2      117.64      124.34     10.11 o
  -4   1   2        0.14        6.01     12.63 o
  -3   1   2      893.93     1161.85     43.68 o
  -2   1   2    18768.60    19346.82    171.05 o
  -1   1   2    11227.33    11217.48     80.29 o
   0   1   2       73.04       82.24      4.42 o
   1   1   2       18.88       22.79      2.65 o
   2   1   2      341.12      322.22     25.30 o
   3   1   2       28.38       29.36      6.53 o
   4   1   2     3899.08     3735.92    109.68 o
   5   1   2     2807.15     2903.03    106.09 o
   6   1   2     2635.23     2643.06    113.57 o
   7   1   2     1134.03     1059.75     67.74 o
  -8   2   2     8232.74     7140.85    197.64 o
  -7   2   2       75.70       74.59     10.19 o
  -6   2   2       21.25       54.44      8.36 o
  -5   2   2      286.17      287.22     23.76 o
  -4   2   2     3245.60     3096.92     83.56 o
  -3   2   2     2795.02     3023.90     81.85 o
  -2   2   2    21838.21    21619.80    207.71 o
  -1   2   2     1170.02     1154.47     47.25 o
   0   2   2     3140.00     2851.16     46.53 o
   1   2   2     3457.91     3329.17     55.84 o
   2   2   2     7362.60     6913.00    128.81 o
   3   2   2     6660.81     6384.12    136.59 o
   4   2   2       27.97       76.57      9.76 o
   5   2   2      100.63      107.29     12.72 o
   6   2   2      767.45      846.28     56.39 o
  -9   3   2       40.17       64.46     29.44 o
  -8   3   2     1094.52     1018.17     73.11 o
  -7   3   2      395.96      324.97     25.60 o
  -6   3   2     1912.02     1789.83     77.60 o
  -5   3   2      519.16      527.88     40.28 o
  -4   3   2    22614.10    24438.02    302.32 o
  -3   3   2     1784.61     1781.77     64.20 o
  -2   3   2      270.27      232.30     18.89 o
  -1   3   2    16307.72    17042.46    318.38 o
   0   3   2     1318.98     1229.41     35.45 o
   1   3   2     2447.48     2371.30     67.36 o
   2   3   2     5374.48     5212.62    122.95 o
   3   3   2     1729.59     1852.65     78.71 o
   4   3   2     8504.09     8348.25    192.21 o
   5   3   2        3.05      -13.32     27.87 o
   6   3   2      382.48      384.95     30.03 o
  -8   4   2     1008.44      977.40     73.59 o
  -7   4   2      873.49      852.60     65.58 o
  -6   4   2       94.12       62.40     28.24 o
  -5   4   2      799.28      868.44     61.09 o
  -4   4   2     4181.56     4633.71    124.99 o
  -3   4   2     3861.39     4118.48    104.89 o
  -2   4   2     4077.59     4139.48    101.71 o
  -1   4   2     3422.24     3425.96    150.30 o
   0   4   2    12137.83    12147.93    191.56 o
   1   4   2     1310.41     1288.88     48.73 o
   2   4   2     3675.71     3832.20    113.84 o
   3   4   2     2099.82     2069.11     88.58 o
   4   4   2        6.24        0.00     23.60 o
   5   4   2        1.30        5.05     21.86 o
  -8   5   2     1607.20     1501.10     93.25 o
  -7   5   2     2837.80     2739.10    124.63 o
  -6   5   2     1495.47     1476.31     86.85 o
  -5   5   2     2623.47     2991.51    115.68 o
  -4   5   2     2098.93     2173.59     90.62 o
  -3   5   2     9998.02    10144.75    183.97 o
  -2   5   2      966.49      991.07     56.87 o
  -1   5   2     3878.91     4096.65     80.05 o
   0   5   2     4268.61     4336.61    142.13 o
   1   5   2     1634.63     1549.20     53.85 o
   2   5   2      258.71      290.47     26.62 o
   3   5   2     1511.49     1518.77     87.86 o
   4   5   2      178.55      187.91     17.35 o
   5   5   2       44.57       28.31     27.18 o
  -8   6   2      756.34      878.98     64.86 o
  -7   6   2        3.50       38.06     23.69 o
  -6   6   2      350.72      423.71     33.88 o
  -5   6   2      331.56      373.17     27.77 o
  -4   6   2     2256.72     2528.49    103.01 o
  -3   6   2    10242.62     9781.30    196.76 o
  -2   6   2     4575.34     4511.00    131.74 o
  -1   6   2       98.99      109.08      8.46 o
   0   6   2       12.11       25.84     12.59 o
   1   6   2     4551.96     4715.03    161.81 o
   2   6   2      489.85      507.56     42.40 o
   3   6   2      830.01      842.90     57.56 o
   4   6   2     2175.58     2204.97    120.34 o
  -8   7   2     1543.02     1747.64    111.45 o
  -7   7   2      436.30      423.82     36.77 o
  -6   7   2      773.69      872.30     60.00 o
  -5   7   2     3391.04     3577.33    139.40 o
  -4   7   2      455.04      483.49     40.47 o
  -3   7   2      729.20      747.74     58.19 o
  -2   7   2     2708.42     2541.91    107.82 o
  -1   7   2     1722.81     1731.43     62.33 o
   0   7   2      330.28      345.82     20.41 o
   1   7   2     5296.27     5116.50    116.71 o
   2   7   2     5484.02     5507.86    179.42 o
   3   7   2      127.70      147.99     18.83 o
  -7   8   2      514.47      520.55     43.26 o
  -6   8   2     1180.86     1261.48     95.45 o
  -5   8   2      207.96      244.56     21.54 o
  -4   8   2     3239.12     3509.37    140.26 o
  -3   8   2      183.57      159.24     16.13 o
  -2   8   2        1.36        0.00     19.51 o
  -1   8   2     2468.74     2458.98     83.64 o
   0   8   2      155.34      177.33     13.56 o
   1   8   2      613.35      662.43     37.11 o
   2   8   2     2636.69     2797.71    136.46 o
  -6   9   2       52.83       70.65     15.59 o
  -5   9   2       66.08       36.85     36.85 o
  -4   9   2        8.30       34.40     24.30 o
  -3   9   2     1414.54     1208.75     86.38 o
  -2   9   2       92.74       32.15     34.77 o
  -1   9   2       39.73       26.77     19.12 o
   0   9   2     2654.67     2635.83     94.19 o
  -4  10   2       18.15       39.10     27.70 o
  -3  10   2       13.82       -6.18     33.44 o
  -2  10   2       21.36      -24.82     35.10 o
   1 -11   3     1186.06     1120.03    134.01 o
   2 -11   3     2112.63     2099.76    127.50 o
   3 -11   3       42.47       39.98     28.31 o
  -1 -10   3     7688.28     7396.90    166.72 o
   0 -10   3     2237.21     2231.89     89.31 o
   1 -10   3      553.56      510.04     31.84 o
   2 -10   3      181.49      166.19     19.36 o
   3 -10   3     1821.07     1544.88    106.29 o
   4 -10   3      697.14      706.77     46.99 o
   5 -10   3      172.04      124.24     20.23 o
  -3  -9   3     3443.46     3573.56    157.20 o
  -2  -9   3      344.04      305.18     28.37 o
  -1  -9   3      215.68      225.81     18.80 o
   0  -9   3     4811.38     4827.91    171.31 o
   1  -9   3        5.71       28.53     18.68 o
   2  -9   3       19.27       10.10     25.69 o
   3  -9   3     4053.40     3955.31    152.95 o
   4  -9   3     2892.10     3010.40    136.70 o
   5  -9   3     1735.46     2036.05    113.63 o
   6  -9   3      380.20      359.18     26.02 o
  -4  -8   3       31.99       47.21     15.16 o
  -3  -8   3      743.85      750.38     55.42 o
  -2  -8   3     1253.87     1188.13     83.96 o
  -1  -8   3      149.81      133.70     11.22 o
   0  -8   3     1886.47     1805.74     67.49 o
   1  -8   3     2072.53     2116.52     73.02 o
   2  -8   3     1971.09     2148.44    102.45 o
   3  -8   3       72.18       67.01     12.37 o
   4  -8   3     6920.09     6698.69    193.48 o
   5  -8   3      333.63      428.56     32.56 o
   6  -8   3     1112.89      925.57     67.67 o
   7  -8   3     1195.55     1212.72     80.49 o
  -5  -7   3        5.38        0.00     32.31 o
  -4  -7   3        0.83       -5.31     21.86 o
  -3  -7   3       56.84       41.56     31.02 o
  -2  -7   3     1077.68     1210.78     74.43 o
  -1  -7   3     5541.29     5537.62    154.70 o
   0  -7   3     2513.63     2626.15     74.51 o
   1  -7   3     8275.72     8485.29    257.30 o
   2  -7   3     1913.65     2030.95     93.46 o
   3  -7   3      104.39       90.65     13.86 o
   4  -7   3     3466.29     3806.76    134.65 o
   5  -7   3      336.64      368.65     29.95 o
   6  -7   3      514.81      526.75     40.65 o
   7  -7   3       35.98       28.31     27.18 o
  -6  -6   3      397.41      413.86     30.65 o
  -5  -6   3     1044.51     1122.57     83.87 o
  -4  -6   3       50.15       71.96     12.02 o
  -3  -6   3     7989.68     7684.19    187.27 o
  -2  -6   3     5700.51     5530.44    151.14 o
  -1  -6   3     2123.52     2103.16    182.51 o
   0  -6   3      970.90     1050.49     42.88 o
   1  -6   3     1023.91     1084.84     44.81 o
   2  -6   3     3807.90     3828.87    118.06 o
   3  -6   3     2565.11     2647.92    100.30 o
   4  -6   3     2140.69     2231.57     96.61 o
   5  -6   3     8696.38     8856.85    204.93 o
   6  -6   3      290.32      278.58     24.79 o
   7  -6   3      255.66      234.67     22.68 o
  -6  -5   3      158.98      157.18     19.01 o
  -5  -5   3     1216.73     1245.87     80.43 o
  -4  -5   3      153.77      138.21     14.56 o
  -3  -5   3     5140.26     4859.57    135.53 o
  -2  -5   3     6161.00     6423.32    148.06 o
  -1  -5   3    10471.58    11043.32    133.33 o
   0  -5   3     4398.03     4668.53     82.03 o
   1  -5   3     2738.70     2723.25     63.06 o
   2  -5   3     6419.16     6539.16    144.39 o
   3  -5   3    12609.22    12254.85    209.59 o
   4  -5   3      458.48      452.43     33.59 o
   5  -5   3     1516.93     1438.48     81.35 o
   6  -5   3      302.24      312.06     26.54 o
   7  -5   3       70.55       59.77     12.81 o
  -7  -4   3      240.21      274.84     23.99 o
  -6  -4   3     2650.86     2813.26    121.28 o
  -5  -4   3     3718.51     3626.54    130.31 o
  -4  -4   3     2076.37     2057.11     92.07 o
  -3  -4   3     5936.57     5939.55    139.89 o
  -2  -4   3     1094.07     1024.21     53.94 o
  -1  -4   3      508.06      598.13     27.63 o
   0  -4   3      381.43      483.47     24.87 o
   1  -4   3     1896.04     2094.19     49.72 o
   2  -4   3     6048.23     6388.26    129.39 o
   3  -4   3    11273.70    10894.65    180.18 o
   4  -4   3      903.15      837.55     53.88 o
   5  -4   3        1.98       41.63     18.98 o
   6  -4   3      769.14      721.33     56.42 o
   7  -4   3     6578.50     5827.65    181.92 o
  -7  -3   3        3.86       25.34     20.90 o
  -6  -3   3     1991.33     2120.57    101.62 o
  -5  -3   3       11.38        0.00     12.72 o
  -4  -3   3        5.89       34.14     16.72 o
  -3  -3   3       19.15       32.23      6.62 o
  -2  -3   3    12414.29    13117.87    183.04 o
  -1  -3   3     2753.52     2731.58     52.51 o
   0  -3   3     4181.93     4692.50     67.97 o
   1  -3   3     1810.38     1664.28     82.86 o
   2  -3   3     1164.71     1032.51     48.12 o
   3  -3   3     2162.39     2007.87     69.32 o
   4  -3   3      503.97      521.96     39.57 o
   5  -3   3        8.25       46.42     18.72 o
   6  -3   3       36.33       31.10      8.71 o
   7  -3   3     3581.60     3386.00    138.48 o
  -8  -2   3     1509.22     1555.43     97.37 o
  -7  -2   3     1605.46     1745.90     95.16 o
  -6  -2   3       17.37       35.80     11.15 o
  -5  -2   3        5.55        3.31     18.46 o
  -4  -2   3    20917.64    21911.21    276.27 o
  -3  -2   3        8.42       10.80     11.67 o
  -2  -2   3     4357.80     4770.20     97.21 o
  -1  -2   3     6672.10     6798.38     88.09 o
   0  -2   3        6.77        7.28      4.05 o
   1  -2   3      601.16      513.88     40.10 o
   2  -2   3    16838.10    15637.69    185.65 o
   3  -2   3     5249.46     4657.10    104.30 o
   4  -2   3     1074.47     1086.47     55.84 o
   5  -2   3      927.74      821.30     56.37 o
   6  -2   3     1434.56     1517.98     84.90 o
   7  -2   3     1103.62     1072.86     79.86 o
  -8  -1   3      125.24       62.14     35.91 o
  -7  -1   3      632.50      594.59     48.83 o
  -6  -1   3     2844.52     2840.26    107.07 o
  -5  -1   3     1737.75     1897.71     77.81 o
  -4  -1   3     4994.99     5265.01    120.57 o
  -3  -1   3    22649.25    23879.65    249.82 o
  -2  -1   3      524.73      533.71     30.98 o
  -1  -1   3        0.69        8.10      9.41 o
   0  -1   3    69879.59    74142.80    521.00 o
   1  -1   3     1850.12     1789.65     35.25 o
   2  -1   3     1144.19     1081.49     44.94 o
   3  -1   3    11428.11    10146.31    160.07 o
   4  -1   3      200.18      203.06     16.67 o
   5  -1   3       46.18       61.16      9.32 o
   6  -1   3      658.66      726.63     48.66 o
   7  -1   3     1076.28      979.94     71.85 o
  -8   0   3     1353.32     1370.97     87.38 o
  -7   0   3       72.97       75.98     10.80 o
  -6   0   3     4123.74     3972.10    121.87 o
  -5   0   3     3245.52     3253.49    100.50 o
  -4   0   3     2118.77     2192.25     75.41 o
  -3   0   3     2225.70     2324.19     68.65 o
  -2   0   3     2267.07     2235.98     61.06 o
  -1   0   3      764.03      795.99     21.80 o
   0   0   3     2653.57     2400.73     38.30 o
   1   0   3    20609.29    18438.71    131.83 o
   2   0   3     1110.25      979.43     44.69 o
   3   0   3        9.43       12.72      4.70 o
   4   0   3     7608.23     7357.23    156.06 o
   5   0   3     1039.69      999.53     62.99 o
   6   0   3     1631.16     1727.89     93.34 o
   7   0   3     2888.14     3014.72    136.34 o
  -8   1   3      800.40      730.78     51.32 o
  -7   1   3      565.26      484.45     38.14 o
  -6   1   3     1638.95     1587.02     75.84 o
  -5   1   3     2096.76     1930.30     76.57 o
  -4   1   3     2931.32     2976.09     86.48 o
  -3   1   3     7682.37     8063.59    135.70 o
  -2   1   3     6984.38     6291.55     98.16 o
  -1   1   3     9352.95     8917.48    106.52 o
   0   1   3      793.33      718.12     22.92 o
   1   1   3      627.73      568.78     23.66 o
   2   1   3       78.43      137.99     10.98 o
   3   1   3     4637.47     4027.65    106.72 o
   4   1   3     1555.87     1724.24     80.64 o
   5   1   3     6481.44     6363.78    169.14 o
   6   1   3        4.28       14.46     18.64 o
  -9   2   3        4.06       -5.40     22.21 o
  -8   2   3       48.32       68.04     10.54 o
  -7   2   3       15.27       20.73      9.32 o
  -6   2   3     4599.21     4212.67    117.81 o
  -5   2   3     2874.68     2678.72     86.67 o
  -4   2   3     2079.28     2109.40     76.39 o
  -3   2   3      908.33      930.01     42.01 o
  -2   2   3      115.97      116.40      9.95 o
  -1   2   3      678.05      620.93     38.94 o
   0   2   3     4776.93     4332.34    130.26 o
   1   2   3     8667.45     8085.94    112.85 o
   2   2   3     6397.14     5911.74    126.56 o
   3   2   3     1832.02     1735.58     74.11 o
   4   2   3      212.86      198.04     15.09 o
   5   2   3       82.13       99.68     13.42 o
   6   2   3      350.19      381.99     30.55 o
  -9   3   3       63.80       58.46     31.36 o
  -8   3   3      648.48      621.69     48.38 o
  -7   3   3      116.03      106.25     12.38 o
  -6   3   3    18923.79    17437.40    265.58 o
  -5   3   3      302.92      397.11     31.62 o
  -4   3   3     2803.01     2932.74     95.67 o
  -3   3   3     3517.39     3589.75     91.97 o
  -2   3   3     6517.43     5935.60    115.53 o
  -1   3   3     6569.24     6299.36     83.62 o
   0   3   3      157.41      186.61     10.98 o
   1   3   3      478.93      485.45     26.10 o
   2   3   3     4541.11     4439.98    119.28 o
   3   3   3       87.80      103.45     10.37 o
   4   3   3     2021.57     2046.42     97.24 o
   5   3   3     1372.60     1251.02     84.42 o
   6   3   3     4689.85     4867.25    177.04 o
  -8   4   3     3711.77     3279.68    131.71 o
  -7   4   3      334.31      329.86     29.25 o
  -6   4   3       20.88        4.09     17.77 o
  -5   4   3     3973.05     4600.94    135.21 o
  -4   4   3      976.67     1057.16     60.72 o
  -3   4   3      991.63      939.26     53.29 o
  -2   4   3    13932.41    14249.25    204.56 o
  -1   4   3     1834.96     1769.60     66.11 o
   0   4   3    15272.56    14718.56    153.89 o
   1   4   3        9.06       19.33      5.81 o
   2   4   3      560.03      531.47     40.35 o
   3   4   3     1530.60     1477.49     80.41 o
   4   4   3      636.54      701.35     52.41 o
   5   4   3      397.85      408.82     35.45 o
  -8   5   3      874.23      752.23     58.35 o
  -7   5   3     1526.17     1774.03     99.10 o
  -6   5   3     1961.11     2318.98    109.10 o
  -5   5   3     3200.98     3526.82    124.14 o
  -4   5   3     7334.65     7949.48    176.18 o
  -3   5   3     1894.94     1982.10     81.31 o
  -2   5   3     1644.21     1607.45     71.75 o
  -1   5   3     3488.37     3556.55    151.60 o
   0   5   3       53.85      124.56      8.71 o
   1   5   3        9.02       11.34     16.16 o
   2   5   3      767.77      712.45     47.32 o
   3   5   3      491.68      487.37     38.37 o
   4   5   3     5235.21     4959.00    176.15 o
  -8   6   3      458.83      551.46     42.37 o
  -7   6   3     3013.14     3490.93    148.94 o
  -6   6   3      885.63     1070.11     76.37 o
  -5   6   3     1990.17     1952.69     98.88 o
  -4   6   3     2964.59     3246.75    118.56 o
  -3   6   3      966.87      955.65     62.81 o
  -2   6   3      363.32      395.63     28.83 o
  -1   6   3     3355.12     3623.68     86.21 o
   0   6   3      604.58      627.09     31.46 o
   1   6   3       43.46       53.41     10.37 o
   2   6   3      136.25      142.18     15.95 o
   3   6   3      362.05      357.15     26.63 o
  -8   7   3      830.47      895.61     70.75 o
  -7   7   3     4845.57     5079.56    190.12 o
  -6   7   3      695.14      777.69     59.17 o
  -5   7   3       26.93       37.63     10.80 o
  -4   7   3        0.66      -18.03     22.99 o
  -3   7   3     4143.62     3665.43    133.49 o
  -2   7   3      941.96      943.91     68.71 o
  -1   7   3     1522.20     1554.12     62.86 o
   0   7   3     6994.29     6994.12    230.72 o
   1   7   3      124.95      125.84     35.82 o
   2   7   3       14.26       27.52     26.30 o
  -7   8   3      378.11      401.50     29.68 o
  -6   8   3     1926.62     1947.28    114.54 o
  -5   8   3      152.79      212.11     17.26 o
  -4   8   3       35.73       19.42      9.67 o
  -3   8   3     6953.81     6619.24    192.03 o
  -2   8   3     4005.49     3944.55    145.06 o
  -1   8   3      241.65      246.61     15.53 o
   0   8   3      393.24      434.63     22.12 o
   1   8   3      753.63      885.04     45.44 o
  -6   9   3       24.09       32.14     26.48 o
  -5   9   3     1165.26     1297.99     97.68 o
  -4   9   3       22.24       -5.92     34.84 o
  -3   9   3      419.50      368.99     25.50 o
  -2   9   3     2968.01     2859.11    136.20 o
  -1   9   3        0.72        5.38     18.25 o
   0   9   3      375.49      396.39     36.97 o
   1 -11   4      128.16      112.13     18.44 o
   2 -11   4       94.30      138.98     18.21 o
   3 -11   4      484.09      405.88     30.23 o
  -2 -10   4     1740.84     1674.69    124.98 o
  -1 -10   4        0.47       -2.87     22.93 o
   0 -10   4      174.10      190.89     19.79 o
   1 -10   4     2775.84     2725.90     97.29 o
   2 -10   4     1062.22      931.48     69.23 o
   3 -10   4     1167.88     1175.28     89.38 o
   4 -10   4        3.01       12.54     27.95 o
   5 -10   4      193.47      225.75     23.63 o
  -3  -9   4      457.73      386.88     33.54 o
  -2  -9   4      838.65      807.59     59.13 o
  -1  -9   4     1390.64     1342.85     64.68 o
   0  -9   4      217.42      217.54     13.66 o
   1  -9   4      924.42      945.44     81.26 o
   2  -9   4     3296.65     3382.77    136.88 o
   3  -9   4     1197.07     1232.16     84.18 o
   4  -9   4       18.30      -22.47     28.65 o
   5  -9   4     1447.69     1592.65    102.74 o
   6  -9   4      214.69      177.38     22.59 o
  -4  -8   4     2809.36     2629.70    135.06 o
  -3  -8   4       83.14       83.65     14.38 o
  -2  -8   4      115.12      109.56     16.56 o
  -1  -8   4     6416.67     6540.38    133.57 o
   0  -8   4     2212.88     2175.42    109.63 o
   1  -8   4     2127.30     2241.66     75.54 o
   2  -8   4     1369.20     1169.51     75.94 o
   3  -8   4      161.67      131.84     14.91 o
   4  -8   4       81.53       86.18     13.68 o
   5  -8   4       33.32       38.33     23.78 o
   6  -8   4     2259.70     2302.87    123.54 o
  -5  -7   4      134.97      114.71     18.04 o
  -4  -7   4     1257.15     1144.69     86.57 o
  -3  -7   4      921.75      874.46     56.40 o
  -2  -7   4     2031.88     1945.23    100.63 o
  -1  -7   4      253.75      291.37     23.61 o
   0  -7   4     9929.23     9933.81    307.98 o
   1  -7   4      832.37      800.07     60.13 o
   2  -7   4     3176.87     3235.51    119.05 o
   3  -7   4     3714.78     3801.42    129.06 o
   4  -7   4     1567.36     1583.61     92.01 o
   5  -7   4     2579.75     2924.94    127.26 o
   6  -7   4       10.59        5.23     22.82 o
   7  -7   4      216.75      231.71     21.80 o
  -6  -6   4      332.84      323.36     25.05 o
  -5  -6   4     4093.93     4002.02    155.98 o
  -4  -6   4     1167.77     1091.32     75.06 o
  -3  -6   4     5629.93     5805.41    162.56 o
  -2  -6   4      682.31      765.80     57.41 o
  -1  -6   4       17.60       28.03     12.28 o
   0  -6   4     7111.80     7475.34    118.60 o
   1  -6   4     1042.96     1074.84     45.02 o
   2  -6   4     1302.95     1358.28     71.84 o
   3  -6   4      946.58      954.64     61.43 o
   4  -6   4     1961.45     1955.09     92.75 o
   5  -6   4      863.63      792.45     53.40 o
   6  -6   4     2665.18     2435.94    117.55 o
   7  -6   4      749.62      813.20     60.22 o
  -6  -5   4     2033.45     1718.39    106.35 o
  -5  -5   4       54.31       78.93     12.20 o
  -4  -5   4      666.51      619.58     44.23 o
  -3  -5   4      744.01      777.91     55.08 o
  -2  -5   4     6120.00     6734.91    153.12 o
  -1  -5   4     4291.11     4441.20    105.39 o
   0  -5   4     1931.33     2074.29     56.45 o
   1  -5   4    26307.25    28634.35    231.85 o
   2  -5   4        0.37        5.92     11.15 o
   3  -5   4      762.50      829.56     53.63 o
   4  -5   4     2221.30     2258.96     93.76 o
   5  -5   4      127.37      133.29     14.73 o
   6  -5   4        1.42      -13.41     23.25 o
   7  -5   4     2243.35     1882.95    107.52 o
  -7  -4   4     1995.06     1806.37    111.12 o
  -6  -4   4     1875.96     1883.15    105.79 o
  -5  -4   4     4250.10     4659.27    145.94 o
  -4  -4   4      622.82      621.68     49.05 o
  -3  -4   4     1704.88     1707.39     75.29 o
  -2  -4   4     4978.12     5400.63    127.40 o
  -1  -4   4     5035.92     5054.75     83.98 o
   0  -4   4     1928.55     1980.95     50.68 o
   1  -4   4     5323.16     5646.79     87.11 o
   2  -4   4      990.36      915.69     52.11 o
   3  -4   4      168.32      255.63     18.32 o
   4  -4   4      166.32      188.66     14.39 o
   5  -4   4    16991.72    16365.11    273.93 o
   6  -4   4        0.07      -18.64     18.64 o
   7  -4   4       42.04       55.40     29.79 o
  -7  -3   4     2060.53     2068.40    110.80 o
  -6  -3   4       16.47       17.77     17.77 o
  -5  -3   4       19.08       22.30     15.76 o
  -4  -3   4      205.89      215.90     15.80 o
  -3  -3   4     4129.56     4206.25    110.83 o
  -2  -3   4     5954.53     6309.78    128.39 o
  -1  -3   4    11454.60    12062.16    317.59 o
   0  -3   4     3900.40     4487.16     71.41 o
   1  -3   4     1001.17     1043.91     33.88 o
   2  -3   4     2370.72     2329.09     74.46 o
   3  -3   4    13910.86    13296.70    200.57 o
   4  -3   4       26.75       37.72      8.45 o
   5  -3   4     1340.75     1253.02     71.78 o
   6  -3   4      726.61      701.91     50.96 o
   7  -3   4      180.57      163.22     17.00 o
  -8  -2   4       62.99       38.94     24.22 o
  -7  -2   4        1.48        9.40     21.07 o
  -6  -2   4     7822.69     8029.83    194.68 o
  -5  -2   4      438.84      543.59     38.57 o
  -4  -2   4      479.35      537.05     42.11 o
  -3  -2   4      774.26      816.99     47.25 o
  -2  -2   4     1392.66     1436.36     56.71 o
  -1  -2   4     1277.60     1325.68     35.97 o
   0  -2   4       98.69      213.03     28.14 o
   1  -2   4     1932.13     1810.50     41.78 o
   2  -2   4       46.69       60.56      6.97 o
   3  -2   4     8547.99     7832.33    147.10 o
   4  -2   4     1603.59     1535.37     72.87 o
   5  -2   4     1127.19     1035.16     65.93 o
   6  -2   4      730.04      647.24     45.79 o
   7  -2   4     2836.83     2710.78    129.84 o
  -8  -1   4     6618.19     6344.61    200.09 o
  -7  -1   4      223.94      280.02     24.69 o
  -6  -1   4      909.66     1030.54     64.51 o
  -5  -1   4     2540.19     2759.98     96.80 o
  -4  -1   4       10.07       13.59     11.15 o
  -3  -1   4      215.05      232.63     17.30 o
  -2  -1   4    26572.58    27203.06    271.68 o
  -1  -1   4     4163.65     3892.73     57.59 o
   0  -1   4     3904.24     3701.28     91.05 o
   1  -1   4        1.17       16.20      6.14 o
   2  -1   4     4884.14     4319.30     98.46 o
   3  -1   4     3662.14     3317.22     95.38 o
   4  -1   4     1569.07     1387.70     69.99 o
   5  -1   4      274.79      279.56     22.08 o
   6  -1   4      926.77     1020.44     74.00 o
   7  -1   4     1530.46     1698.11    102.04 o
  -8   0   4     1918.76     1848.67    104.50 o
  -7   0   4     4788.56     4747.39    148.03 o
  -6   0   4      323.11      322.44     22.97 o
  -5   0   4      145.31      169.72     14.04 o
  -4   0   4    29146.88    30513.64    331.84 o
  -3   0   4      922.09     1101.31     53.14 o
  -2   0   4     2280.36     2441.99     66.34 o
  -1   0   4     9212.25     8004.80     82.66 o
   0   0   4       43.20       43.52     13.42 o
   1   0   4       45.73       52.65      5.23 o
   2   0   4     3393.66     3029.04     84.64 o
   3   0   4     3123.15     2776.93     89.37 o
   4   0   4     8145.60     7738.01    172.32 o
   5   0   4       41.07       68.64     10.37 o
   6   0   4      713.67      663.96     51.03 o
  -8   1   4      893.53      936.34     68.88 o
  -7   1   4      373.36      358.10     27.60 o
  -6   1   4     1747.46     1816.83     82.27 o
  -5   1   4      118.26      152.76     11.68 o
  -4   1   4     2588.37     2798.53     93.24 o
  -3   1   4    14113.35    13391.84    176.85 o
  -2   1   4      809.79      671.40     34.41 o
  -1   1   4     2837.19     2763.57     48.11 o
   0   1   4    15345.67    15043.59    127.37 o
   1   1   4     2613.90     2400.69     52.44 o
   2   1   4     3071.13     2855.93     87.67 o
   3   1   4    13328.61    12686.24    209.65 o
   4   1   4       12.07      -19.33     19.33 o
   5   1   4     1245.41     1193.55     79.29 o
   6   1   4       64.59       36.59     31.89 o
  -9   2   4      719.71      727.43     54.95 o
  -8   2   4     1462.77     1428.27     88.79 o
  -7   2   4     1988.71     1989.38     91.29 o
  -6   2   4     4200.29     3949.94    117.97 o
  -5   2   4     2180.50     2352.31     87.86 o
  -4   2   4      446.39      452.15     34.32 o
  -3   2   4       73.15       71.83      7.93 o
  -2   2   4     1120.08     1082.57     45.66 o
  -1   2   4     5093.71     4779.27     94.63 o
   0   2   4     9134.70     8896.06    102.72 o
   1   2   4    11566.29    11334.42    125.26 o
   2   2   4       49.54       51.84      7.93 o
   3   2   4     2596.78     2678.70     97.66 o
   4   2   4      381.65      390.71     28.56 o
   5   2   4      419.14      434.54     37.73 o
   6   2   4      961.90     1180.51     90.26 o
  -9   3   4      532.90      480.37     41.33 o
  -8   3   4     1892.85     1800.88     94.61 o
  -7   3   4      410.95      361.69     29.53 o
  -6   3   4      486.23      481.61     34.72 o
  -5   3   4      509.61      601.96     46.65 o
  -4   3   4     3066.77     3048.33     94.66 o
  -3   3   4    11999.05    11263.02    175.12 o
  -2   3   4    13580.92    12832.64    186.13 o
  -1   3   4     1773.20     1830.12     47.38 o
   0   3   4      645.14      594.15     72.64 o
   1   3   4      531.21      481.05     55.30 o
   2   3   4     2006.39     2061.45     84.88 o
   3   3   4     2510.76     2390.48    102.22 o
   4   3   4     4285.31     4189.42    146.54 o
   5   3   4     1382.07     1389.24     90.98 o
  -8   4   4     1725.03     1768.39     99.95 o
  -7   4   4      360.12      379.25     26.55 o
  -6   4   4     1412.32     1553.81     87.15 o
  -5   4   4     1757.92     1919.68     85.67 o
  -4   4   4      523.66      548.02     36.94 o
  -3   4   4     1131.42     1111.30     58.08 o
  -2   4   4    11784.61    11572.22    192.39 o
  -1   4   4      113.24      127.75      9.94 o
   0   4   4     2103.01     2000.02     57.17 o
   1   4   4     4146.08     3959.61     85.12 o
   2   4   4     9901.63     9730.09    209.84 o
   3   4   4        7.69       -4.35     20.64 o
   4   4   4      790.77      810.52     58.06 o
  -8   5   4      595.77      593.28     45.99 o
  -7   5   4      308.64      375.31     31.77 o
  -6   5   4     9034.71     9450.55    221.58 o
  -5   5   4      296.77      334.56     25.93 o
  -4   5   4    10559.95    10300.77    206.79 o
  -3   5   4      480.76      432.08     34.99 o
  -2   5   4      274.40      272.59     19.21 o
  -1   5   4      535.69      519.87     26.21 o
   0   5   4      558.35      566.46     27.88 o
   1   5   4      730.86      743.07     40.14 o
   2   5   4     7419.84     7147.68    190.97 o
   3   5   4      152.33      176.62     19.18 o
   4   5   4      140.64      171.10     17.43 o
  -8   6   4      901.59     1049.45     72.54 o
  -7   6   4      694.31      701.60     53.47 o
  -6   6   4       41.17       38.94     27.53 o
  -5   6   4     1605.27     1548.71     91.03 o
  -4   6   4       17.30        0.00     20.29 o
  -3   6   4      707.86      667.71     45.12 o
  -2   6   4     1132.13     1140.81     74.57 o
  -1   6   4      186.59      188.54     11.11 o
   0   6   4     7443.17     7301.63    154.69 o
   1   6   4        3.45      -11.59     17.18 o
   2   6   4      156.40      213.68     18.39 o
   3   6   4       86.94       64.22     13.94 o
  -7   7   4      242.86      297.44     22.33 o
  -6   7   4      421.36      451.06     35.64 o
  -5   7   4     4099.95     4456.55    156.94 o
  -4   7   4      211.64      269.79     19.54 o
  -3   7   4      351.46      297.77     24.62 o
  -2   7   4      697.09      731.27     51.66 o
  -1   7   4      971.29      951.09     52.19 o
   0   7   4       23.34       -3.62     17.29 o
   1   7   4     2551.75     2531.31     88.71 o
   2   7   4       80.19       96.02     16.82 o
  -6   8   4      471.64      419.25     29.09 o
  -5   8   4     1968.97     1893.58    113.53 o
  -4   8   4     8090.47     8533.81    230.64 o
  -3   8   4        9.39       36.05     25.78 o
  -2   8   4       64.92       46.44     36.85 o
  -1   8   4     3371.84     3506.98    110.24 o
   0   8   4        8.25       60.86     13.25 o
  -5   9   4      223.78      244.28     23.98 o
  -4   9   4      605.05      638.62     49.84 o
  -3   9   4      658.72      602.46     43.56 o
  -2   9   4       27.22       29.79     24.47 o
   1 -11   5      810.55      771.46     42.06 o
   2 -11   5      550.72      537.68     42.48 o
   3 -11   5       13.64       33.36     35.97 o
  -2 -10   5       47.52       73.52     39.46 o
  -1 -10   5      893.12      852.76     47.61 o
   0 -10   5      285.60      238.88     16.63 o
   1 -10   5     1825.69     1830.15    118.11 o
   2 -10   5     2406.27     2339.02    126.11 o
   3 -10   5       49.02       65.16     28.49 o
   4 -10   5      342.10      383.09     26.62 o
   5 -10   5       18.53       40.41     28.57 o
  -3  -9   5     1978.38     1951.27    121.95 o
  -2  -9   5     1453.39     1447.53     99.24 o
  -1  -9   5      866.37      820.31     83.17 o
   0  -9   5      186.03      232.83     37.63 o
   1  -9   5      536.54      558.64     32.97 o
   2  -9   5        9.60        0.00     21.69 o
   3  -9   5     1187.85     1214.22     83.72 o
   4  -9   5      703.45      682.15     48.58 o
   5  -9   5     5236.91     5228.16    190.70 o
  -4  -8   5       11.37       48.60     27.17 o
  -3  -8   5     1318.11     1294.33     90.20 o
  -2  -8   5     2956.54     2793.13    127.88 o
  -1  -8   5     2331.80     2364.53     80.70 o
   0  -8   5        2.78       17.14     17.59 o
   1  -8   5     1777.19     1825.26     68.37 o
   2  -8   5      754.63      754.03     61.69 o
   3  -8   5     5653.01     5595.72    173.81 o
   4  -8   5      427.91      401.62     28.66 o
   5  -8   5     1848.82     1859.07    108.88 o
   6  -8   5      406.44      482.36     34.84 o
  -5  -7   5     4684.31     4288.88    174.11 o
  -4  -7   5     1057.07      983.61     77.49 o
  -3  -7   5     1691.30     1608.01     92.66 o
  -2  -7   5     1844.97     1684.86     98.70 o
  -1  -7   5      118.33      110.46     23.93 o
   0  -7   5     1074.69     1082.61     48.58 o
   1  -7   5       65.91       90.43      9.27 o
   2  -7   5     4605.81     4886.35    151.11 o
   3  -7   5     7020.83     7090.41    185.15 o
   4  -7   5      658.30      681.97     54.10 o
   5  -7   5      212.60      221.89     19.80 o
   6  -7   5       16.09       49.03     28.39 o
  -6  -6   5      571.09      532.55     43.88 o
  -5  -6   5      758.37      882.39     71.89 o
  -4  -6   5     3314.68     3259.82    132.61 o
  -3  -6   5      233.35      230.10     18.50 o
  -2  -6   5     4413.61     4539.80    138.59 o
  -1  -6   5     5349.13     5347.12    103.94 o
   0  -6   5     1675.26     1821.69    110.24 o
   1  -6   5     4485.24     4883.14     96.89 o
   2  -6   5      187.25      198.48     15.79 o
   3  -6   5      548.63      570.82     43.24 o
   4  -6   5     1141.93     1086.36     71.30 o
   5  -6   5       42.35       78.31     13.07 o
   6  -6   5      855.11      749.34     57.65 o
   7  -6   5     3539.48     3574.41    155.20 o
  -7  -5   5     1942.07     1760.81    113.05 o
  -6  -5   5      127.86      129.96     17.17 o
  -5  -5   5        3.41       28.13     19.94 o
  -4  -5   5     6950.80     6908.81    183.07 o
  -3  -5   5      843.37      706.85     45.82 o
  -2  -5   5     1855.33     1950.95     84.69 o
  -1  -5   5     5532.77     5779.01    175.53 o
   0  -5   5     1982.74     2090.14     66.67 o
   1  -5   5     2899.48     2971.46     70.86 o
   2  -5   5     7686.17     7981.86    169.73 o
   3  -5   5     1932.92     2043.22     88.27 o
   4  -5   5       67.08       63.61     11.59 o
   5  -5   5      650.88      681.09     47.62 o
   6  -5   5      331.01      290.59     19.90 o
   7  -5   5      541.56      508.82     39.68 o
  -7  -4   5      480.34      440.34     31.71 o
  -6  -4   5     1652.12     1691.36     96.45 o
  -5  -4   5     2875.88     2970.21    118.94 o
  -4  -4   5      936.69     1000.76     65.09 o
  -3  -4   5    27426.48    28164.00    345.09 o
  -2  -4   5      283.75      283.53     22.54 o
  -1  -4   5      823.49      825.34     35.39 o
   0  -4   5     5949.58     6494.90     97.83 o
   1  -4   5      133.90      113.78      6.91 o
   2  -4   5      110.66      168.37     11.86 o
   3  -4   5    12498.73    11873.23    204.84 o
   4  -4   5      332.50      344.92     28.56 o
   5  -4   5       83.06       48.97     26.49 o
   6  -4   5     2785.60     2832.24    120.72 o
   7  -4   5     1059.88     1020.95     81.47 o
  -7  -3   5      612.09      548.39     46.62 o
  -6  -3   5     1273.96     1341.56     82.07 o
  -5  -3   5     1097.13     1247.25     73.78 o
  -4  -3   5     2725.65     2766.91    103.25 o
  -3  -3   5     5510.82     5842.38    137.02 o
  -2  -3   5     1017.14     1126.62     56.21 o
  -1  -3   5      824.47      916.72     38.72 o
   0  -3   5     1308.50     1319.40     40.17 o
   1  -3   5    70238.26    71639.62    379.74 o
   2  -3   5      316.24      248.77     19.67 o
   3  -3   5      142.21      128.03     11.86 o
   4  -3   5      575.76      541.51     37.90 o
   5  -3   5      282.38      281.83     25.83 o
   6  -3   5      243.17      294.16     26.17 o
   7  -3   5     3777.53     3592.87    153.13 o
  -8  -2   5      585.66      569.93     43.63 o
  -7  -2   5     1704.98     1661.67     94.79 o
  -6  -2   5     1584.34     1638.23     88.84 o
  -5  -2   5     5376.15     5550.33    150.19 o
  -4  -2   5      451.42      540.64     37.19 o
  -3  -2   5     2188.06     2364.61     83.56 o
  -2  -2   5     4091.52     4452.83    107.62 o
  -1  -2   5    14684.53    15146.68    138.86 o
   0  -2   5      914.41      907.31     54.38 o
   1  -2   5     9734.16     9570.05    108.15 o
   2  -2   5     2462.54     2480.47     80.38 o
   3  -2   5      414.51      366.87     28.95 o
   4  -2   5      175.50      188.39     13.00 o
   5  -2   5    13883.22    13863.38    258.07 o
   6  -2   5        9.27       -4.79     23.25 o
  -8  -1   5        6.25        5.31     29.78 o
  -7  -1   5      124.62      134.32     15.52 o
  -6  -1   5      540.22      605.85     44.01 o
  -5  -1   5      917.43     1001.96     62.47 o
  -4  -1   5     2619.56     2896.25     97.99 o
  -3  -1   5     4350.23     4505.02    112.94 o
  -2  -1   5      242.43      374.68     30.50 o
  -1  -1   5     9717.93     9187.43    111.54 o
   0  -1   5     2846.39     2706.59     52.45 o
   1  -1   5     5907.30     5484.32     80.29 o
   2  -1   5     2689.94     2351.19     79.80 o
   3  -1   5     5800.04     5578.33    133.31 o
   4  -1   5      108.92      105.73     11.42 o
   5  -1   5     1020.00     1198.30     76.36 o
   6  -1   5     2534.92     2799.19    125.74 o
  -8   0   5       35.11       56.44     27.70 o
  -7   0   5        1.20      -25.34     25.34 o
  -6   0   5    13022.77    13603.49    251.01 o
  -5   0   5      403.50      502.15     35.94 o
  -4   0   5     2896.96     3010.51    102.57 o
  -3   0   5     2159.12     2242.45     74.51 o
  -2   0   5     5633.87     5252.17    107.30 o
  -1   0   5     2809.25     2574.89     50.47 o
   0   0   5      476.90      503.52     37.79 o
   1   0   5     2048.53     1828.02     45.88 o
   2   0   5     2174.30     2090.51     77.28 o
   3   0   5     4347.29     4005.82    114.54 o
   4   0   5     3055.41     3076.34    114.46 o
   5   0   5      578.00      576.96     45.22 o
   6   0   5      846.16      885.10     59.64 o
  -8   1   5     4491.23     4315.78    156.94 o
  -7   1   5       39.66       66.81      9.58 o
  -6   1   5       24.60       35.19     17.94 o
  -5   1   5    10088.72    10928.31    214.94 o
  -4   1   5      497.10      557.95     41.51 o
  -3   1   5        4.06        2.09      7.75 o
  -2   1   5    10157.65     9766.11    148.79 o
  -1   1   5     2047.20     1750.82    110.37 o
   0   1   5    10310.95     9828.07    110.66 o
   1   1   5     4509.59     4229.00     91.87 o
   2   1   5     1048.02     1014.94     56.94 o
   3   1   5       24.70       13.41     15.77 o
   4   1   5      263.26      241.20     18.24 o
   5   1   5     1271.97     1216.87     81.46 o
   6   1   5     2276.35     2606.09    131.33 o
  -9   2   5      286.58      290.44     22.95 o
  -8   2   5     1679.47     1830.19     98.78 o
  -7   2   5     4886.87     5142.23    154.63 o
  -6   2   5     1099.78     1134.85     70.16 o
  -5   2   5      882.06      867.97     56.30 o
  -4   2   5     3282.78     3021.96     92.32 o
  -3   2   5     2365.25     2270.78     74.38 o
  -2   2   5      349.48      301.74     23.00 o
  -1   2   5    25654.64    25900.42    589.05 o
   0   2   5       16.82        2.53     10.13 o
   1   2   5     2573.28     2417.98    134.13 o
   2   2   5     1073.97     1213.17     67.11 o
   3   2   5      904.11      936.23     61.50 o
   4   2   5     7651.95     7672.32    200.46 o
   5   2   5        0.84        5.22     22.99 o
  -8   3   5      125.05      119.67     14.38 o
  -7   3   5       58.23       98.36     11.67 o
  -6   3   5      772.45      707.81     44.79 o
  -5   3   5     3653.34     3395.97    108.03 o
  -4   3   5     8294.47     8025.66    160.87 o
  -3   3   5     8698.63     7856.39    151.77 o
  -2   3   5      954.81      803.39     48.40 o
  -1   3   5     4984.20     4882.48     88.53 o
   0   3   5      190.75      215.31     17.62 o
   1   3   5      910.94      956.95     42.06 o
   2   3   5      314.95      316.17     24.89 o
   3   3   5     4345.43     4262.50    144.31 o
   4   3   5       78.90       67.61     13.51 o
  -8   4   5     1309.73     1137.34     80.58 o
  -7   4   5     5094.34     5309.18    181.82 o
  -6   4   5     5120.88     4960.93    152.31 o
  -5   4   5      190.95      171.14     15.70 o
  -4   4   5      512.56      563.78     46.03 o
  -3   4   5      144.09      136.30     12.12 o
  -2   4   5     4097.75     3801.14    113.56 o
  -1   4   5     4452.31     4460.16     86.90 o
   0   4   5    11096.85    11433.03    150.50 o
   1   4   5     1022.02      991.58     81.47 o
   2   4   5       14.73       -4.27     20.47 o
   3   4   5      650.39      605.70     42.43 o
   4   4   5      173.90      224.32     18.66 o
  -8   5   5      787.04      933.34     71.00 o
  -7   5   5      477.45      528.41     37.05 o
  -6   5   5     6741.52     6741.52    186.94 o
  -5   5   5        5.91       -4.09     16.81 o
  -4   5   5      693.02      717.40     54.58 o
  -3   5   5     5696.21     5256.97    142.50 o
  -2   5   5     7973.21     7728.92    177.21 o
  -1   5   5       92.75       77.01     32.03 o
   0   5   5     1878.63     2018.23     66.06 o
   1   5   5       21.84        1.98     15.24 o
   2   5   5      896.31      916.88     71.43 o
   3   5   5      542.50      589.18     47.98 o
  -8   6   5     3070.59     3430.04    158.83 o
  -7   6   5      691.36      751.56     50.66 o
  -6   6   5      125.17      124.47     16.39 o
  -5   6   5       21.47       41.46     26.48 o
  -4   6   5       16.26       53.30      9.49 o
  -3   6   5      501.21      515.09     40.48 o
  -2   6   5    11463.50    11339.66    234.19 o
  -1   6   5       63.46       78.38     11.83 o
   0   6   5        0.25       -3.60     20.04 o
   1   6   5      613.10      586.44     35.16 o
   2   6   5     3484.25     3676.30    154.79 o
  -7   7   5     1590.57     1456.21    101.56 o
  -6   7   5      628.57      729.62     55.28 o
  -5   7   5       21.55       -5.14     17.16 o
  -4   7   5     4003.96     3967.52    148.25 o
  -3   7   5      206.83      206.35     17.88 o
  -2   7   5       24.75       44.16     22.47 o
  -1   7   5      401.40      371.27     21.37 o
   0   7   5      112.90      105.84     30.20 o
   1   7   5       23.90       20.66     40.89 o
  -6   8   5     1766.65     1578.13    107.74 o
  -5   8   5      279.81      257.38     26.79 o
  -4   8   5       87.56      170.96     18.04 o
  -3   8   5     2501.06     2371.45    121.17 o
  -2   8   5        6.65       -5.49     22.82 o
  -1   8   5      316.47      311.93     17.70 o
   1 -11   6     1024.65     1042.64    108.36 o
   2 -11   6     1728.81     1447.55    109.20 o
  -2 -10   6      453.70      488.42     37.21 o
  -1 -10   6        1.29       30.18     29.35 o
   0 -10   6     8383.72     8380.71    172.97 o
   1 -10   6      216.60      200.40     15.23 o
   2 -10   6      448.95      479.49     36.25 o
   3 -10   6      378.88      330.03     25.32 o
   4 -10   6     1485.90     1632.04    105.88 o
  -3  -9   6     1253.19     1161.86     78.86 o
  -2  -9   6     1369.14     1433.96     99.09 o
  -1  -9   6        0.38        8.78     16.38 o
   0  -9   6      630.97      656.47     36.74 o
   1  -9   6        6.30       20.56      9.93 o
   2  -9   6     1038.19      969.46     61.69 o
   3  -9   6      569.07      563.75     41.54 o
   4  -9   6     7251.68     7323.34    224.96 o
   5  -9   6      842.73      897.28     69.62 o
  -4  -8   6      694.54      632.34     44.10 o
  -3  -8   6      487.31      515.08     37.23 o
  -2  -8   6       86.88       83.48     13.16 o
  -1  -8   6     3374.24     3547.18    105.76 o
   0  -8   6     1340.95     1274.88     58.48 o
   1  -8   6    10339.32    10613.38    171.75 o
   2  -8   6      917.08      881.09     59.65 o
   3  -8   6      452.59      434.93     33.38 o
   4  -8   6        8.28       74.63     12.63 o
   5  -8   6       37.29      -11.93     34.58 o
   6  -8   6       22.92        0.00     30.31 o
  -5  -7   6     2291.06     2217.31    125.50 o
  -4  -7   6       14.32       33.18     27.09 o
  -3  -7   6     1337.65     1454.82     90.02 o
  -2  -7   6     1955.14     1927.88    101.59 o
  -1  -7   6     3998.30     3930.73     96.97 o
   0  -7   6     1901.47     1957.58     75.14 o
   1  -7   6     3307.75     3336.28     89.00 o
   2  -7   6      961.23      887.18     69.01 o
   3  -7   6      841.52      761.18     52.61 o
   4  -7   6      249.29      228.68     18.41 o
   5  -7   6    10646.62    11056.04    267.69 o
   6  -7   6      194.59      230.37     21.28 o
  -6  -6   6     1524.69     1471.73    102.05 o
  -5  -6   6        5.86       10.89     24.12 o
  -4  -6   6      848.37      889.01     59.00 o
  -3  -6   6      641.00      617.90     46.41 o
  -2  -6   6     4179.51     4418.84    140.51 o
  -1  -6   6     9998.49    10038.72    185.81 o
   0  -6   6      512.23      508.30     28.05 o
   1  -6   6       23.03       40.48     14.12 o
   2  -6   6      257.79      266.67     18.85 o
   3  -6   6     7431.63     7049.75    180.45 o
   4  -6   6      475.27      466.01     36.19 o
   5  -6   6     1754.62     1509.16     92.09 o
   6  -6   6     2930.96     3128.28    136.24 o
  -7  -5   6       15.88      -18.46     23.86 o
  -6  -5   6     3524.22     3625.74    154.65 o
  -5  -5   6     2549.62     2541.65    118.45 o
  -4  -5   6      894.84     1044.68     71.69 o
  -3  -5   6     2670.70     2724.32    106.00 o
  -2  -5   6      203.58      225.92     17.02 o
  -1  -5   6      680.09      748.00     37.63 o
   0  -5   6     3187.08     3196.63     75.25 o
   1  -5   6      103.17      111.39      7.91 o
   2  -5   6     1451.05     1380.56     72.16 o
   3  -5   6     7219.26     7064.90    172.08 o
   4  -5   6     1839.91     1999.23     96.36 o
   5  -5   6      387.36      321.92     29.26 o
   6  -5   6       80.81       72.58     31.98 o
  -7  -4   6       12.74        5.66     28.30 o
  -6  -4   6     1242.43     1343.12     89.56 o
  -5  -4   6     7268.79     7982.09    200.28 o
  -4  -4   6      431.27      412.92     32.44 o
  -3  -4   6      898.15      874.70     58.52 o
  -2  -4   6     6652.88     7129.53    159.15 o
  -1  -4   6     1820.80     1718.40    186.59 o
   0  -4   6        2.52       -6.37      8.75 o
   1  -4   6      295.00      273.96     21.32 o
   2  -4   6      322.45      390.29     30.41 o
   3  -4   6     1305.35     1123.76     66.72 o
   4  -4   6     1858.59     1881.95     92.41 o
   5  -4   6      820.91      815.17     62.65 o
   6  -4   6      179.00      203.15     18.22 o
  -7  -3   6     7791.66     7813.36    220.85 o
  -6  -3   6      690.81      737.99     50.34 o
  -5  -3   6      195.82      198.02     17.01 o
  -4  -3   6     4536.96     4665.33    137.77 o
  -3  -3   6      128.00      143.36     11.34 o
  -2  -3   6     1331.87     1383.24     66.35 o
  -1  -3   6    32613.25    34234.70    252.37 o
   0  -3   6      609.54      625.29     29.87 o
   1  -3   6       13.46       16.41     10.26 o
   2  -3   6     7226.64     7047.47    152.21 o
   3  -3   6     2640.19     2569.02     94.76 o
   4  -3   6     2169.44     2101.13     94.24 o
   5  -3   6        5.37       26.47     18.81 o
   6  -3   6      158.45      145.85     17.61 o
  -8  -2   6     1028.91     1113.32     85.40 o
  -7  -2   6     3349.09     3351.54    140.06 o
  -6  -2   6      157.98      171.51     15.61 o
  -5  -2   6       90.36      104.85     12.29 o
  -4  -2   6     3151.75     3613.06    119.27 o
  -3  -2   6    57527.17    57601.96    522.96 o
  -2  -2   6     1239.30     1210.06     59.08 o
  -1  -2   6       19.19       12.12      8.94 o
   0  -2   6      497.49      543.90     27.85 o
   1  -2   6      427.67      391.31     19.74 o
   2  -2   6      190.72      194.41     19.63 o
   3  -2   6    13692.85    13467.18    226.36 o
   4  -2   6      144.13      123.98     13.69 o
   5  -2   6     1122.24     1184.11     77.36 o
   6  -2   6      239.10      225.91     19.45 o
  -8  -1   6      994.55     1112.18     83.47 o
  -7  -1   6      777.69      804.72     55.01 o
  -6  -1   6     1121.92     1376.81     81.66 o
  -5  -1   6     2052.32     2314.28     97.37 o
  -4  -1   6     1410.32     1667.96     80.17 o
  -3  -1   6    13667.59    14203.29    217.58 o
  -2  -1   6     1700.11     1661.07     64.95 o
  -1  -1   6     1482.61     1428.95     41.39 o
   0  -1   6     2775.28     2703.06     58.44 o
   1  -1   6    31685.95    31277.38    430.29 o
   2  -1   6      109.28      109.58     10.64 o
   3  -1   6      157.61      168.74     16.74 o
   4  -1   6      736.06      747.83     49.58 o
   5  -1   6      372.20      359.84     28.73 o
   6  -1   6       70.18       72.49     31.10 o
  -8   0   6     2950.35     3027.45    135.16 o
  -7   0   6     1212.18     1391.85     88.51 o
  -6   0   6        7.63       17.07     17.07 o
  -5   0   6     3693.94     4013.60    131.31 o
  -4   0   6     2985.88     3532.48    113.11 o
  -3   0   6     8603.35     8644.53    158.74 o
  -2   0   6     3851.08     3714.20     96.87 o
  -1   0   6     2248.70     2147.57     70.28 o
   0   0   6      579.14      542.04     27.15 o
   1   0   6    10680.36    10128.73    186.18 o
   2   0   6     5801.08     5794.76    139.62 o
   3   0   6     1468.03     1617.16     76.98 o
   4   0   6     1155.91     1132.61     75.30 o
   5   0   6     2172.89     2675.90    121.56 o
  -8   1   6      613.18      687.59     55.19 o
  -7   1   6     1583.18     1897.18    101.19 o
  -6   1   6     1528.73     1783.19     95.27 o
  -5   1   6      187.79      198.90     17.45 o
  -4   1   6     2558.25     2479.13     90.74 o
  -3   1   6     3192.39     2979.85     89.30 o
  -2   1   6     4157.16     3919.72    100.59 o
  -1   1   6     4502.51     4075.94    104.67 o
   0   1   6     2108.35     2010.41    145.17 o
   1   1   6     1719.06     1680.95     51.71 o
   2   1   6     1800.16     1817.03     83.36 o
   3   1   6       22.02       15.42     15.42 o
   4   1   6     1302.12     1296.64     83.61 o
   5   1   6     1359.02     1533.38     94.03 o
  -8   2   6      596.40      638.71     53.26 o
  -7   2   6      179.76      193.15     17.18 o
  -6   2   6     6318.56     7039.71    185.78 o
  -5   2   6      404.48      411.69     32.87 o
  -4   2   6     3866.92     3583.83    106.14 o
  -3   2   6     8997.19     7770.97    151.01 o
  -2   2   6      910.01      835.65     47.40 o
  -1   2   6      768.33      790.81     33.93 o
   0   2   6       32.84       51.45      9.06 o
   1   2   6     2467.90     2420.83     65.57 o
   2   2   6     7768.11     7981.11    185.92 o
   3   2   6     3775.26     4061.41    139.03 o
   4   2   6      364.64      434.96     34.14 o
  -8   3   6      306.41      314.43     27.14 o
  -7   3   6     1313.87     1558.75     95.15 o
  -6   3   6      520.01      455.63     35.77 o
  -5   3   6    11862.61    10904.12    205.87 o
  -4   3   6      182.60      182.40     15.27 o
  -3   3   6     1797.27     1700.75     72.40 o
  -2   3   6     2545.04     2498.98     89.44 o
  -1   3   6      765.16      799.51     56.85 o
   0   3   6     7790.91     7890.12    122.53 o
   1   3   6      636.26      565.92     28.69 o
   2   3   6       77.23      101.51     13.24 o
   3   3   6     1352.98     1295.96     84.77 o
   4   3   6      263.36      291.63     26.52 o
  -8   4   6     2721.94     2950.96    142.08 o
  -7   4   6     2403.69     2491.70    112.44 o
  -6   4   6      362.09      348.36     24.98 o
  -5   4   6      756.71      737.52     55.82 o
  -4   4   6        4.57       -3.57     16.98 o
  -3   4   6     2078.29     1938.56     83.74 o
  -2   4   6      445.91      409.01     29.81 o
  -1   4   6     4341.48     4109.27    120.48 o
   0   4   6      208.08      180.97     11.38 o
   1   4   6     1834.13     1804.73    170.03 o
   2   4   6        5.07       28.83     23.43 o
   3   4   6       14.12        0.00     26.04 o
  -8   5   6      509.98      553.45     46.40 o
  -7   5   6        3.41       10.45     23.43 o
  -6   5   6     1226.10     1189.62     81.29 o
  -5   5   6     2758.69     2545.89    111.19 o
  -4   5   6     7264.05     7143.65    184.67 o
  -3   5   6      204.54      157.97     15.61 o
  -2   5   6        2.65        7.92     14.80 o
  -1   5   6      108.64      118.43      9.55 o
   0   5   6      325.21      355.78     22.56 o
   1   5   6       97.88       90.36     23.01 o
   2   5   6      711.88      706.53     57.40 o
  -7   6   6     2017.72     2112.71    119.16 o
  -6   6   6     2339.45     2234.00    111.18 o
  -5   6   6      141.09      145.06     17.43 o
  -4   6   6     2790.74     2751.47    121.98 o
  -3   6   6      311.99      267.19     19.64 o
  -2   6   6      611.22      607.93     46.37 o
  -1   6   6      890.74      802.06     39.56 o
   0   6   6     7453.64     7831.02    186.41 o
   1   6   6      179.45      200.55     17.31 o
  -6   7   6     6099.88     6059.88    197.51 o
  -5   7   6       15.15       21.77     28.74 o
  -4   7   6      142.62      146.36     17.52 o
  -3   7   6      524.40      673.98     50.87 o
  -2   7   6     2397.48     2458.62    123.33 o
  -1   7   6      278.86      272.06     18.71 o
   0   7   6     1704.24     1629.44     75.35 o
  -4   8   6       17.23      -33.18     33.18 o
  -3   8   6        5.55        0.00     28.74 o
  -2 -10   7     3199.73     3048.66    157.52 o
  -1 -10   7        4.53       19.02     19.21 o
   0 -10   7      213.66      230.06     16.50 o
   1 -10   7       69.17       10.18     21.92 o
   2 -10   7     3882.45     3676.63    162.57 o
   3 -10   7     1774.81     1757.29    113.14 o
  -3  -9   7       30.28       19.77     37.89 o
  -2  -9   7      668.16      756.00     54.94 o
  -1  -9   7      905.04      813.25     43.69 o
   0  -9   7     1777.44     1837.71    144.85 o
   1  -9   7      813.63      790.89     42.24 o
   2  -9   7     3132.93     3157.27    140.43 o
   3  -9   7      745.22      653.76     48.06 o
   4  -9   7     2142.47     2139.21    125.89 o
  -4  -8   7      194.21      191.49     23.46 o
  -3  -8   7      251.96      263.38     22.42 o
  -2  -8   7     1149.69     1093.27     85.29 o
  -1  -8   7     3198.40     3265.88     97.45 o
   0  -8   7    10944.41    10632.88    176.68 o
   1  -8   7     1334.35     1198.00     60.74 o
   2  -8   7     2283.17     2160.93    110.58 o
   3  -8   7      299.90      272.48     23.48 o
   4  -8   7       62.13       17.16     32.93 o
   5  -8   7      323.55      294.72     26.09 o
  -5  -7   7     2610.07     2384.84    129.30 o
  -4  -7   7     1478.29     1414.38     99.02 o
  -3  -7   7     7700.51     7434.84    209.39 o
  -2  -7   7      126.37       67.38     37.83 o
  -1  -7   7      260.68      265.73     14.10 o
   0  -7   7        0.74       13.15     12.14 o
   1  -7   7      116.30      137.19     10.78 o
   2  -7   7      129.40      129.54     14.99 o
   3  -7   7     4734.84     4816.81    158.67 o
   4  -7   7     3268.59     3089.64    135.88 o
   5  -7   7      497.15      523.77     43.34 o
  -6  -6   7      746.53      732.79     58.29 o
  -5  -6   7      722.48      733.81     58.12 o
  -4  -6   7     2432.56     2367.85    114.53 o
  -3  -6   7     3887.35     4018.56    141.53 o
  -2  -6   7     1969.12     1929.44     93.37 o
  -1  -6   7     1301.23     1323.93     97.63 o
   0  -6   7      453.86      453.38     26.87 o
   1  -6   7    20532.02    21266.34    229.98 o
   2  -6   7       18.51       33.53     25.78 o
   3  -6   7      407.31      376.57     31.63 o
   4  -6   7     2431.75     2505.30    118.83 o
   5  -6   7       16.46       31.96     22.64 o
   6  -6   7      150.15      128.40     18.65 o
  -6  -5   7     1568.12     1591.68    102.74 o
  -5  -5   7     5545.09     5509.86    179.77 o
  -4  -5   7       22.65       32.75     26.04 o
  -3  -5   7      200.91      266.69     21.81 o
  -2  -5   7       55.32       65.43     29.54 o
  -1  -5   7     1980.21     2110.98     64.70 o
   0  -5   7     1558.93     1690.48     57.15 o
   1  -5   7     5676.11     5930.65    109.35 o
   2  -5   7     6948.86     6929.03    171.54 o
   3  -5   7       89.84      120.35     12.29 o
   4  -5   7      105.20       64.49     28.32 o
   5  -5   7     8418.37     8630.54    224.20 o
   6  -5   7        0.25      -30.83     30.83 o
  -7  -4   7      160.59      173.05     20.23 o
  -6  -4   7     1345.03     1384.67     93.57 o
  -5  -4   7      378.99      367.13     34.42 o
  -4  -4   7     3805.93     3701.14    132.97 o
  -3  -4   7     1414.36     1485.06     77.32 o
  -2  -4   7      166.20      254.45     19.54 o
  -1  -4   7     6379.59     6550.48    110.46 o
   0  -4   7     1141.79     1153.46     46.86 o
   1  -4   7     2918.41     3061.00     75.24 o
   2  -4   7      719.79      802.87     55.49 o
   3  -4   7     1134.02     1045.36     68.14 o
   4  -4   7       27.56       78.30     12.02 o
   5  -4   7     1558.23     1609.16     96.95 o
   6  -4   7     5642.42     5753.95    189.96 o
  -7  -3   7        0.33      -11.15     26.04 o
  -6  -3   7     2683.30     2662.30    125.65 o
  -5  -3   7      705.58      681.19     48.97 o
  -4  -3   7       51.22       67.00     10.37 o
  -3  -3   7      471.33      436.10     30.80 o
  -2  -3   7      105.85      119.09     11.42 o
  -1  -3   7      700.01      779.27     70.43 o
   0  -3   7     5361.94     5170.54     92.92 o
   1  -3   7     3194.52     3154.52    103.08 o
   2  -3   7     1438.92     1331.44     71.14 o
   3  -3   7     3989.76     3960.22    126.49 o
   4  -3   7     2220.45     2287.98    104.88 o
   5  -3   7     1022.78     1004.44     75.52 o
   6  -3   7       91.89       79.21     14.12 o
  -8  -2   7     1212.44     1289.02     97.79 o
  -7  -2   7        7.33       28.30     10.01 o
  -6  -2   7     1166.60     1322.11     87.01 o
  -5  -2   7    22358.89    23261.55    356.35 o
  -4  -2   7        8.77        0.00     26.56 o
  -3  -2   7        6.71       29.61     16.98 o
  -2  -2   7     2058.96     2292.47     86.76 o
  -1  -2   7     2444.24     2311.89     58.91 o
   0  -2   7     5445.88     5180.75     90.24 o
   1  -2   7     1001.31      964.24     40.16 o
   3  -2   7       99.03      114.61     11.77 o
   4  -2   7      177.41      181.03     16.48 o
   5  -2   7     1328.20     1391.33     93.61 o
  -8  -1   7     1379.73     1519.64    101.78 o
  -7  -1   7    10236.26    10218.20    249.64 o
  -6  -1   7      734.47      809.89     55.10 o
  -5  -1   7      153.25      150.60     14.65 o
  -4  -1   7       76.20      106.67     12.99 o
  -3  -1   7     1851.36     1939.21     80.72 o
  -2  -1   7      149.48      158.84     15.09 o
  -1  -1   7    23226.13    23117.57    214.66 o
   0  -1   7       23.52       44.59      7.31 o
   1  -1   7     1477.85     1401.00     48.40 o
   2  -1   7       11.96       23.60     16.90 o
   3  -1   7     1098.16     1140.36     69.42 o
   4  -1   7     3360.67     3316.57    129.68 o
   5  -1   7      286.67      366.29     30.02 o
  -8   0   7      129.51       51.51     35.74 o
  -7   0   7     4037.05     4088.48    153.63 o
  -6   0   7      187.93      206.53     20.93 o
  -5   0   7     2378.20     2760.43    112.24 o
  -4   0   7     1645.07     1655.74     77.96 o
  -3   0   7    18625.57    17721.80    250.99 o
  -2   0   7       25.84       13.41     15.85 o
  -1   0   7        0.97       10.68      8.83 o
   0   0   7     3697.96     3668.06     87.37 o
   1   0   7     1476.55     1501.34     55.90 o
   2   0   7      110.27      119.16     12.64 o
   3   0   7     5756.24     5592.53    163.30 o
   4   0   7       71.69       79.81     13.50 o
   5   0   7     3136.51     3578.15    147.91 o
  -8   1   7     1218.22     1343.19     94.57 o
  -7   1   7     2061.89     2254.22    115.39 o
  -6   1   7     1015.98     1078.95     80.08 o
  -5   1   7        1.13       15.15     25.69 o
  -4   1   7     1434.32     1333.40     68.77 o
  -3   1   7    10573.44    10008.39    181.29 o
  -2   1   7     3927.50     3608.68    104.53 o
  -1   1   7     4236.00     3930.94    240.66 o
   0   1   7     2165.88     1998.30     57.94 o
   1   1   7     2901.98     2861.25     73.57 o
   2   1   7      103.62      109.64     11.94 o
   3   1   7      369.42      417.59     33.53 o
   4   1   7     1280.00     1365.36     92.42 o
  -8   2   7     2186.99     2275.10    120.38 o
  -7   2   7     1071.07     1082.95     86.11 o
  -6   2   7     3565.71     3318.77    126.26 o
  -5   2   7      446.44      396.10     30.60 o
  -4   2   7      942.54      920.02     58.15 o
  -3   2   7     2393.03     2171.36     83.90 o
  -2   2   7     3121.85     2916.15     98.39 o
  -1   2   7      274.94      263.94     15.08 o
   0   2   7     5053.03     4836.78     96.35 o
   1   2   7     4590.13     4497.91     97.85 o
   2   2   7     1796.82     1737.49     91.29 o
   3   2   7      815.06      857.17     67.62 o
   4   2   7     1631.11     1736.20    106.86 o
  -8   3   7     1121.45     1264.04    100.47 o
  -7   3   7     3354.77     3167.66    128.96 o
  -6   3   7      360.13      351.67     28.47 o
  -5   3   7     1239.81     1137.62     68.89 o
  -4   3   7      160.02      179.12     13.69 o
  -3   3   7     1742.72     1652.24     75.97 o
  -2   3   7    12169.00    11946.01    218.91 o
  -1   3   7     1830.94     1810.75     58.95 o
   0   3   7       70.34       87.60     11.63 o
   1   3   7        0.26       -3.20     12.03 o
   2   3   7     1905.69     1962.46    103.91 o
   3   3   7      321.99      340.72     26.97 o
  -8   4   7      195.90      188.60     17.61 o
  -7   4   7     1111.85      924.09     58.36 o
  -6   4   7     1177.67     1022.48     69.84 o
  -5   4   7      543.99      444.19     38.57 o
  -4   4   7     3853.14     3666.09    127.50 o
  -3   4   7     1713.23     1637.59     81.52 o
  -2   4   7       37.46       30.75     23.69 o
  -1   4   7     2700.67     2587.65     76.13 o
   0   4   7      791.29      981.46     64.26 o
   1   4   7      385.48      397.24     20.98 o
   2   4   7     4562.13     5137.24    176.86 o
  -7   5   7     1554.79     1203.90     89.59 o
  -6   5   7     1410.04     1350.10     85.15 o
  -5   5   7     1472.96     1292.27     84.51 o
  -4   5   7      128.25      119.33     12.99 o
  -3   5   7     1187.80     1019.05     69.95 o
  -2   5   7        0.29        0.00     15.24 o
  -1   5   7       41.75       61.17      7.73 o
   0   5   7     1841.23     1846.23     72.12 o
   1   5   7        0.80        0.59     18.57 o
  -7   6   7       56.58       63.59     37.02 o
  -6   6   7      171.99      155.62     16.04 o
  -5   6   7       46.48       10.19     28.75 o
  -4   6   7      136.63      134.41     16.82 o
  -3   6   7      492.79      472.70     37.32 o
  -2   6   7     2435.61     2486.03    117.64 o
  -1   6   7      124.23      127.27     11.59 o
   0   6   7        6.35        4.38     18.39 o
  -5   7   7      518.58      566.85     47.80 o
  -4   7   7     6370.77     6114.84    204.18 o
  -3   7   7      159.29      180.72     18.48 o
  -2   7   7       46.33       46.25     29.44 o
  -1 -10   8      371.57      377.61     43.82 o
   0 -10   8     1496.07     1463.38     79.67 o
   1 -10   8     2081.27     1834.05     83.08 o
   2 -10   8     2657.74     2175.11    124.06 o
  -3  -9   8      357.39      295.39     24.27 o
  -2  -9   8     3816.43     3451.79    159.13 o
  -1  -9   8     3077.96     3000.63    101.52 o
   0  -9   8      147.45      195.02     54.92 o
   1  -9   8       38.25       57.22     30.62 o
   2  -9   8      209.49      214.97     21.45 o
   3  -9   8      414.28      426.69     42.79 o
   4  -9   8     1121.11     1181.39     77.46 o
  -4  -8   8      959.96      865.40     67.40 o
  -3  -8   8      170.04      147.35     19.27 o
  -2  -8   8     6003.41     5868.62    194.78 o
  -1  -8   8      911.49      853.98     43.98 o
   0  -8   8     5306.86     5074.26    123.27 o
   1  -8   8       15.98        1.18     15.36 o
   2  -8   8     1603.64     1620.84    103.71 o
   3  -8   8     3500.76     3574.49    148.40 o
   4  -8   8     2208.83     2428.54    131.79 o
  -5  -7   8     3811.99     3550.46    161.53 o
  -4  -7   8     4091.86     4124.91    171.03 o
  -3  -7   8      599.87      532.72     44.00 o
  -2  -7   8     2220.32     2274.32    116.23 o
  -1  -7   8      168.02      200.73     12.52 o
   0  -7   8      165.62      162.04     42.90 o
   1  -7   8      258.04      251.07     15.74 o
   2  -7   8     1249.24     1173.03     81.33 o
   3  -7   8      988.67     1130.28     82.63 o
   4  -7   8     4503.73     4641.45    172.78 o
   5  -7   8       37.40       18.73     28.48 o
  -6  -6   8       44.24       55.49     14.02 o
  -5  -6   8      676.36      618.53     45.59 o
  -4  -6   8        1.10       16.20     28.13 o
  -3  -6   8      129.27      108.36     15.43 o
  -2  -6   8      642.05      671.96     50.52 o
  -1  -6   8    11534.02    11624.70    170.97 o
   0  -6   8     3097.66     2932.30     83.62 o
   1  -6   8      933.25      927.88     49.59 o
   2  -6   8      691.19      843.13     66.12 o
   3  -6   8       21.79       -4.79     30.40 o
   4  -6   8      452.99      520.88     38.27 o
   5  -6   8       17.93       -5.75     23.95 o
  -6  -5   8      782.15      742.72     59.45 o
  -5  -5   8      465.70      473.36     36.26 o
  -4  -5   8      168.57      188.96     17.96 o
  -3  -5   8    12983.17    13234.33    264.74 o
  -2  -5   8      565.06      640.32     48.05 o
  -1  -5   8     1251.87     1243.80     51.99 o
   0  -5   8     4262.38     4306.57    297.03 o
   1  -5   8        7.52       22.20     12.83 o
   2  -5   8        0.43        0.00     14.63 o
   3  -5   8     7655.49     6923.51    191.36 o
   4  -5   8      615.47      601.20     47.50 o
   5  -5   8      282.71      311.48     22.51 o
  -7  -4   8      121.87       68.42     39.83 o
  -6  -4   8      264.93      262.53     22.07 o
  -5  -4   8      428.57      513.76     44.91 o
  -4  -4   8     1055.57     1153.20     78.19 o
  -3  -4   8     8435.96     8623.20    201.65 o
  -2  -4   8     5817.11     5949.62    160.86 o
  -1  -4   8      317.36      330.45     38.26 o
   0  -4   8       56.31       54.26     17.07 o
   1  -4   8    16526.63    16758.76    193.33 o
   3  -4   8       27.50       38.50     24.56 o
   4  -4   8     5952.67     5743.63    181.44 o
   5  -4   8       92.30      155.80     16.12 o
  -7  -3   8      951.10     1032.83     82.22 o
  -6  -3   8        8.42        5.40     19.51 o
  -5  -3   8     2537.23     2492.73    115.43 o
  -4  -3   8      313.60      372.17     31.26 o
  -3  -3   8     2880.56     3061.58    114.01 o
  -2  -3   8     1914.57     2051.10     88.27 o
  -1  -3   8      153.82      194.85     14.83 o
   0  -3   8      237.45      279.14     16.74 o
   1  -3   8     6330.62     6532.14    113.50 o
   2  -3   8     8018.65     7946.49    187.09 o
   3  -3   8      893.88      946.08     68.67 o
   4  -3   8       47.55       34.06     24.22 o
   5  -3   8     2381.88     2629.77    129.79 o
  -8  -2   8        0.21       12.71     32.57 o
  -7  -2   8     1635.50     1643.46    105.00 o
  -6  -2   8      269.45      331.42     29.06 o
  -5  -2   8      226.19      213.84     18.93 o
  -4  -2   8     4670.87     4913.49    150.38 o
  -3  -2   8     2389.67     2488.55     99.41 o
  -2  -2   8     2675.10     2641.56     99.67 o
  -1  -2   8     1688.45     1650.45     54.50 o
   0  -2   8     1663.77     1730.21     69.59 o
   1  -2   8     2041.59     2030.27     81.47 o
   2  -2   8      342.56      364.80     28.73 o
   3  -2   8        4.78        0.00     14.54 o
   4  -2   8     1102.06     1127.66     83.56 o
   5  -2   8     1123.81     1235.78     87.03 o
  -8  -1   8       75.29       81.11     37.90 o
  -7  -1   8       11.89        5.57     24.30 o
  -6  -1   8      212.05      210.74     21.46 o
  -5  -1   8      954.13      971.63     73.48 o
  -4  -1   8     2596.66     2744.62    110.44 o
  -3  -1   8     3875.21     3730.43    117.85 o
  -2  -1   8      194.99      226.68     18.32 o
  -1  -1   8       57.66       71.68     13.51 o
   0  -1   8      208.30      230.59     14.21 o
   1  -1   8     1910.23     1951.46     62.02 o
   2  -1   8     3520.36     3599.56    125.32 o
   3  -1   8     1423.71     1521.88     84.06 o
   4  -1   8      516.09      502.80     40.38 o
  -8   0   8       11.06       61.75     35.97 o
  -7   0   8     1026.11     1042.59     70.97 o
  -6   0   8        0.09       -5.14     24.56 o
  -5   0   8    17157.88    17965.71    307.37 o
  -4   0   8        7.38       26.30      8.19 o
  -3   0   8      333.02      380.62     31.89 o
  -2   0   8      709.69      658.84     41.56 o
  -1   0   8     1107.79     1011.67     42.81 o
   0   0   8     3772.88     3784.61     83.91 o
   1   0   8     2213.70     2251.66     67.06 o
   2   0   8        0.31       -4.18     19.85 o
   3   0   8     1883.79     1817.50    100.55 o
   4   0   8        0.14      -16.37     21.16 o
  -8   1   8      450.48      420.66     36.86 o
  -7   1   8     4046.65     4551.87    170.43 o
  -6   1   8        3.42        4.88     24.21 o
  -5   1   8      205.27      222.53     19.28 o
  -4   1   8     2292.11     2149.40     94.26 o
  -3   1   8     2330.37     2143.16     87.42 o
  -2   1   8      126.17      108.72     11.33 o
  -1   1   8     9445.75     9188.70    132.58 o
   0   1   8       59.09       33.95     15.84 o
   1   1   8     4369.32     4270.82     97.99 o
   2   1   8      130.64      218.97     17.35 o
   3   1   8       70.95      105.42     14.55 o
   4   1   8     1142.58     1273.28     99.31 o
  -8   2   8      736.71      869.26     68.78 o
  -7   2   8     2014.01     2031.02    115.01 o
  -6   2   8     1211.79     1138.85     76.81 o
  -5   2   8     3092.27     2911.41    112.27 o
  -4   2   8     1615.00     1558.55     79.71 o
  -3   2   8     2909.68     2780.64    101.15 o
  -2   2   8      174.66      162.48     16.13 o
  -1   2   8      166.98      170.79     22.76 o
   0   2   8     2229.90     2254.66     75.09 o
   1   2   8      372.07      408.48     29.69 o
   2   2   8       86.51       86.09     13.59 o
   3   2   8      623.88      721.97     55.70 o
  -8   3   8      569.90      594.74     40.03 o
  -7   3   8      903.88      876.78     70.81 o
  -6   3   8     2082.67     1942.44    100.00 o
  -5   3   8      361.16      332.19     23.84 o
  -4   3   8     4178.22     4175.09    133.35 o
  -3   3   8     3571.14     3272.86    119.09 o
  -2   3   8     1305.09     1358.69     75.51 o
  -1   3   8     1004.48      954.02     47.84 o
   0   3   8     2379.05     2453.18     77.80 o
   1   3   8        4.22       -6.59     15.96 o
   2   3   8       17.61       -5.40     29.26 o
  -7   4   8      623.42      575.35     49.15 o
  -6   4   8     6884.09     6053.90    181.10 o
  -5   4   8       28.38        0.00     26.39 o
  -4   4   8        3.57      -21.95     21.95 o
  -3   4   8       21.57       29.18     20.82 o
  -2   4   8     2911.99     2735.63    116.33 o
  -1   4   8      255.19      277.38     17.17 o
   0   4   8     2227.32     2233.94     78.58 o
   1   4   8     2253.49     2375.04     85.46 o
  -7   5   8     1221.42     1189.46     83.66 o
  -6   5   8        4.17       10.01     18.64 o
  -5   5   8     1968.50     1892.74    102.42 o
  -4   5   8      264.04      259.65     22.60 o
  -3   5   8       56.11       49.13     11.76 o
  -2   5   8     6183.47     6154.72    183.99 o
  -1   5   8      908.50      963.69     53.87 o
   0   5   8      205.77      229.36     23.24 o
  -6   6   8        0.09      -23.69     23.69 o
  -5   6   8        8.20       32.74     26.74 o
  -4   6   8      926.12      944.83     75.45 o
  -3   6   8      148.03      201.01     18.39 o
  -2   6   8       28.88       44.77     28.48 o
  -1   6   8     3030.17     3042.69    172.59 o
   0 -10   9      208.64      218.44     16.99 o
   1 -10   9     3198.39     2803.55    103.82 o
  -2  -9   9     2608.36     2381.81    131.66 o
  -1  -9   9      780.11      609.87     37.89 o
   0  -9   9       82.76       76.62     10.98 o
   1  -9   9     1754.84     1611.68     74.34 o
   2  -9   9       64.25       72.75     36.33 o
   3  -9   9      506.63      577.98     46.40 o
  -4  -8   9      337.53      350.94     27.14 o
  -3  -8   9      397.60      415.56     28.64 o
  -2  -8   9      344.81      303.79     25.67 o
  -1  -8   9      815.75      705.25     38.07 o
   0  -8   9     1726.70     1588.92    141.70 o
   1  -8   9     3781.91     3663.43    112.07 o
   2  -8   9     5504.84     5002.28    180.30 o
   3  -8   9       43.61       41.55     25.87 o
   4  -8   9       25.97       78.56     42.42 o
  -5  -7   9      301.76      267.44     24.52 o
  -4  -7   9     4017.30     3735.60    164.13 o
  -3  -7   9       38.83       72.65     15.07 o
  -2  -7   9      955.33     1014.97     80.52 o
  -1  -7   9     3739.85     3464.66    101.32 o
   0  -7   9      564.33      616.13     34.65 o
   1  -7   9      632.11      648.73     36.81 o
   2  -7   9     1478.91     1442.86     93.31 o
   3  -7   9      198.78      179.55     19.27 o
   4  -7   9       98.99       12.29     34.68 o
  -5  -6   9        0.74        0.00     30.30 o
  -4  -6   9      301.55      346.39     26.44 o
  -3  -6   9        7.03       15.24     19.68 o
  -2  -6   9     2459.92     2426.24    114.70 o
  -1  -6   9      720.73      784.30     62.98 o
   0  -6   9     5295.32     5420.60    119.64 o
   1  -6   9      181.00      184.55     21.89 o
   2  -6   9       89.03      132.11     16.47 o
   3  -6   9     1208.12     1292.84     87.31 o
   4  -6   9     1833.23     1925.23    112.24 o
  -6  -5   9      561.05      512.33     31.82 o
  -5  -5   9     8398.06     8462.80    236.58 o
  -4  -5   9      380.00      416.42     31.79 o
  -3  -5   9      583.42      593.64     45.93 o
  -2  -5   9       10.00       27.17     22.21 o
  -1  -5   9        3.08       24.22      6.45 o
   0  -5   9      241.95      299.80     16.49 o
   1  -5   9       54.03       31.23     18.42 o
   2  -5   9      247.14      291.15     21.81 o
   3  -5   9       38.08       29.70     20.99 o
   4  -5   9     3019.24     3069.80    141.23 o
  -7  -4   9     4346.19     4295.88    186.25 o
  -6  -4   9      556.61      569.91     50.01 o
  -5  -4   9     1501.48     1490.02     93.70 o
  -4  -4   9     1306.20     1366.07     92.66 o
  -3  -4   9       71.70       39.73     25.44 o
  -2  -4   9      248.79      252.56     18.24 o
  -1  -4   9    14554.74    15021.03    451.70 o
   0  -4   9      610.10      717.42     36.58 o
   1  -4   9      632.76      715.33     37.62 o
   3  -4   9      411.69      484.60     36.60 o
   4  -4   9      892.47      880.12     64.92 o
  -7  -3   9     4156.41     4413.43    178.02 o
  -6  -3   9     1825.75     2111.50    119.82 o
  -5  -3   9      186.07      167.70     18.84 o
  -4  -3   9        1.14       37.62     21.07 o
  -3  -3   9    12439.51    12521.20    247.20 o
  -2  -3   9       19.58       28.92      8.71 o
  -1  -3   9       44.44       71.30      7.54 o
   0  -3   9     7757.82     7786.47    132.51 o
   1  -3   9      404.32      389.32     24.31 o
   2  -3   9        6.16        8.71     19.59 o
   3  -3   9     2870.61     2781.14    119.57 o
   4  -3   9      228.05      286.16     26.08 o
  -7  -2   9      815.83      825.89     60.42 o
  -6  -2   9      745.25      697.44     55.86 o
  -5  -2   9      136.59      132.51     16.21 o
  -4  -2   9      208.37      202.04     17.53 o
  -3  -2   9     6675.76     6890.09    173.41 o
  -2  -2   9     5389.49     5128.71    148.81 o
  -1  -2   9     1250.81     1256.22    103.47 o
   0  -2   9       50.37       51.00     17.67 o
   1  -2   9     4602.03     4538.20    100.94 o
   2  -2   9      403.36      442.10     38.00 o
   3  -2   9      310.29      330.87     25.22 o
   4  -2   9     4591.26     4557.69    173.92 o
  -7  -1   9      852.86      884.50     66.93 o
  -6  -1   9     1200.36     1222.01     88.83 o
  -5  -1   9      851.62      860.80     59.09 o
  -4  -1   9      864.42      825.09     64.47 o
  -3  -1   9     1026.18     1019.19     66.08 o
  -2  -1   9       49.52       51.49     10.72 o
  -1  -1   9      125.03      133.26      8.71 o
   0  -1   9     3187.23     3232.00     82.95 o
   1  -1   9     4251.24     4127.53     98.18 o
   2  -1   9     3617.46     3775.35    136.57 o
   3  -1   9      276.85      266.38     24.34 o
   4  -1   9      141.45      155.59     18.30 o
  -8   0   9      383.43      436.16     35.88 o
  -7   0   9     3319.53     3702.47    161.61 o
  -6   0   9        7.33       31.96     29.17 o
  -5   0   9      471.45      448.32     37.24 o
  -4   0   9      428.97      439.60     34.17 o
  -3   0   9     1597.43     1457.97     76.72 o
  -2   0   9     4431.43     4107.21    128.63 o
  -1   0   9      941.28      929.45     43.39 o
   0   0   9      459.15      434.88     25.33 o
   1   0   9      131.65      148.67     22.53 o
   2   0   9       10.43        0.00     20.20 o
   3   0   9      477.80      492.31     40.54 o
  -8   1   9       49.72       20.73     26.74 o
  -7   1   9      261.52      297.58     26.17 o
  -6   1   9      499.17      554.06     48.95 o
  -5   1   9      557.13      523.81     42.07 o
  -4   1   9     1564.95     1435.94     80.70 o
  -3   1   9     2913.59     2796.77    107.83 o
  -2   1   9        0.33       15.07     17.68 o
  -1   1   9     5410.28     5500.29    128.18 o
   0   1   9        5.45       -1.16     14.73 o
   1   1   9      957.35      903.05     48.51 o
   2   1   9     3073.85     3164.51    136.80 o
   3   1   9     2489.85     2909.39    136.83 o
  -7   2   9     1328.59     1216.40     93.06 o
  -6   2   9      192.90      159.41     17.27 o
  -5   2   9     7321.46     6925.64    183.82 o
  -4   2   9       43.05       20.65     22.30 o
  -3   2   9     3506.13     3322.17    122.88 o
  -2   2   9      378.42      339.77     31.01 o
  -1   2   9      114.61      123.20     10.34 o
   0   2   9     1061.70     1146.81     55.24 o
   1   2   9       43.76       33.63     22.74 o
   2   2   9      151.04      183.67     18.39 o
  -7   3   9      748.33      591.30     51.99 o
  -6   3   9      191.65      174.84     16.48 o
  -5   3   9       52.98       13.42     29.97 o
  -4   3   9     1505.39     1337.02     83.66 o
  -3   3   9      451.67      450.19     33.12 o
  -2   3   9      529.79      595.57     45.20 o
  -1   3   9      768.60      786.20     39.67 o
   0   3   9       45.15      109.05     11.33 o
   1   3   9     2901.70     3237.86    102.35 o
  -7   4   9     1397.36     1232.25     85.24 o
  -6   4   9      408.96      388.77     32.14 o
  -5   4   9      592.89      548.20     46.52 o
  -4   4   9     2683.57     2551.85    120.07 o
  -3   4   9        0.28      -14.11     21.60 o
  -2   4   9       72.35       44.52     25.70 o
  -1   4   9      174.44      192.29     54.93 o
   0   4   9      458.90      530.40     33.24 o
  -6   5   9     1661.72     1538.24     97.98 o
  -5   5   9      226.70      259.64     23.55 o
  -4   5   9     2804.16     2813.89    132.12 o
  -3   5   9     3629.82     3728.31    147.65 o
  -2   5   9        1.93        5.57     24.21 o
  -1   5   9       32.17       10.31     21.97 o
  -2  -9  10       60.22       64.64     15.33 o
  -1  -9  10     2512.44     2359.27     94.11 o
   0  -9  10     1348.81     1185.53     54.77 o
   1  -9  10      555.37      525.86     28.18 o
  -3  -8  10     1667.76     1642.02    113.15 o
  -2  -8  10      158.17      150.99     18.83 o
  -1  -8  10      924.76      846.47     46.62 o
   0  -8  10     2032.67     1924.54     80.62 o
   1  -8  10      730.59      726.54     43.00 o
   2  -8  10       22.68       43.46     31.09 o
   3  -8  10     3070.52     3146.65    150.28 o
  -4  -7  10     1387.88     1614.88    106.18 o
  -3  -7  10     3156.33     2880.36    136.88 o
  -2  -7  10     6665.98     6510.00    207.19 o
  -1  -7  10       16.48       14.46     24.86 o
   0  -7  10      228.02      247.96     38.95 o
   1  -7  10     2143.58     2102.55     82.59 o
   2  -7  10      157.23      144.45     15.78 o
   3  -7  10      196.05      154.69     20.67 o
  -5  -6  10     1392.35     1439.77    101.70 o
  -4  -6  10        0.26        5.92     25.95 o
  -3  -6  10     1390.95     1306.63     89.82 o
  -2  -6  10     2441.21     2223.89    116.08 o
  -1  -6  10      632.48      680.72     37.65 o
   0  -6  10       93.56       50.07     23.51 o
   1  -6  10     1861.03     1772.32     72.78 o
   2  -6  10     8004.23     8141.26    226.82 o
   3  -6  10      226.26      245.69     23.03 o
  -6  -5  10     1381.55     1434.07    106.51 o
  -5  -5  10      387.36      409.79     26.46 o
  -4  -5  10     3064.24     3022.94    141.11 o
  -3  -5  10       42.42       15.24     23.26 o
  -2  -5  10      366.97      366.98     27.95 o
  -1  -5  10      974.80      911.19     64.06 o
   0  -5  10     1518.71     1548.40     88.51 o
   1  -5  10      423.22      396.57     23.89 o
   2  -5  10     2983.92     2879.19    132.54 o
   3  -5  10      243.55      224.70     20.50 o
  -6  -4  10        6.84      -31.61     35.27 o
  -5  -4  10       32.48       17.16     26.13 o
  -4  -4  10      114.60      121.93     15.43 o
  -3  -4  10      885.91      987.85     72.96 o
  -2  -4  10      558.19      549.08     44.79 o
  -1  -4  10       80.11       86.62     12.02 o
   0  -4  10     3497.92     3528.07    111.00 o
   1  -4  10      570.79      558.76     42.77 o
   2  -4  10     1797.42     1938.50    102.78 o
   3  -4  10      632.72      596.41     52.74 o
  -7  -3  10       81.36       86.26     40.43 o
  -6  -3  10      201.58      234.15     22.50 o
  -5  -3  10    11700.43    12304.84    282.17 o
  -4  -3  10       48.55      -10.19     20.21 o
  -3  -3  10      528.73      493.07     42.15 o
  -2  -3  10     1111.09     1149.34     76.19 o
  -1  -3  10      651.43      592.30     38.83 o
   0  -3  10     1345.96     1250.04     58.32 o
   1  -3  10       25.23       21.17     19.57 o
   2  -3  10       81.08       74.76     37.64 o
   3  -3  10     1480.93     1824.49    102.92 o
  -7  -2  10     3595.36     3696.10    165.56 o
  -6  -2  10       44.83       41.81     36.32 o
  -5  -2  10      116.29      170.13     15.86 o
  -4  -2  10     3911.04     4172.11    149.14 o
  -3  -2  10      947.03      933.60     69.76 o
  -2  -2  10       18.93       36.75     10.45 o
  -1  -2  10     6434.70     6521.11    125.21 o
   0  -2  10      283.88      281.19     16.00 o
   1  -2  10     4016.73     4138.42    105.49 o
   2  -2  10      886.21      946.73     73.26 o
   3  -2  10      390.53      432.90     32.31 o
  -7  -1  10     2857.53     2849.15    146.44 o
  -6  -1  10     2411.30     2672.75    132.60 o
  -5  -1  10     1206.84     1266.70     87.87 o
  -4  -1  10      215.73      206.13     18.49 o
  -3  -1  10     2890.25     2721.60    117.88 o
  -2  -1  10      619.01      648.80     45.07 o
  -1  -1  10       48.12       29.28     24.96 o
   0  -1  10     8204.80     8425.11    145.45 o
   1  -1  10      551.84      537.69     36.37 o
   2  -1  10      459.73      540.34     48.75 o
   3  -1  10      471.42      548.58     43.59 o
  -7   0  10      243.75      269.96     23.46 o
  -6   0  10        4.19       85.17     14.02 o
  -5   0  10      394.49      398.79     35.55 o
  -4   0  10     3612.47     3674.26    138.01 o
  -3   0  10     5737.35     5421.10    157.56 o
  -2   0  10     3101.61     2904.29    115.97 o
  -1   0  10      890.14      893.26    111.10 o
   0   0  10      555.70      570.06     36.73 o
   1   0  10       41.88       51.97     28.31 o
   2   0  10      604.63      621.79     54.04 o
  -7   1  10      699.09      754.17     63.17 o
  -6   1  10     3755.43     3751.79    148.70 o
  -5   1  10      512.34      558.47     46.24 o
  -4   1  10      131.67      111.14     14.03 o
  -3   1  10      242.03      229.80     18.41 o
  -2   1  10      122.27      116.36     14.21 o
  -1   1  10     1182.89     1140.48     54.33 o
   0   1  10     4508.39     4784.90    118.52 o
   1   1  10     5215.30     5534.87    130.33 o
   2   1  10      608.33      649.53     53.07 o
  -7   2  10     1987.82     1974.62    117.25 o
  -6   2  10        1.16       10.10     33.44 o
  -5   2  10     5971.60     5588.57    178.76 o
  -4   2  10        7.18       13.93     18.03 o
  -3   2  10      585.67      574.44     45.83 o
  -2   2  10     4840.90     4572.88    154.13 o
  -1   2  10     2024.80     2182.64    108.97 o
   0   2  10        8.85       -1.48     18.45 o
   1   2  10     1201.14     1251.44     64.14 o
  -6   3  10      659.64      625.75     51.52 o
  -5   3  10      167.12      195.20     17.70 o
  -4   3  10      313.93      379.73     34.12 o
  -3   3  10      155.92      161.28     16.65 o
  -2   3  10       42.25        5.05     28.31 o
  -1   3  10     6837.40     7090.31    146.97 o
   0   3  10       12.50       17.15     15.80 o
  -5   4  10      396.17      328.99     26.54 o
  -4   4  10       28.47       48.51     27.96 o
  -3   4  10     1834.78     1847.69    105.35 o
  -2   4  10      209.57      187.75     20.75 o
  -2  -8  11      382.92      387.28     29.25 o
  -1  -8  11      310.23      335.79     17.62 o
   0  -8  11       34.45       43.18     13.35 o
   1  -8  11      769.44      736.48     41.82 o
  -4  -7  11     2561.70     2836.69    142.72 o
  -3  -7  11      259.41      225.15     21.90 o
  -2  -7  11       12.91       48.51     30.92 o
  -1  -7  11     5090.73     4802.41    131.64 o
   0  -7  11      241.54      270.05     15.94 o
   1  -7  11       70.01       39.04     40.34 o
   2  -7  11        4.26       -6.36     26.30 o
  -5  -6  11      152.73      157.25     22.23 o
  -4  -6  11      320.14      345.86     26.88 o
  -3  -6  11     2147.76     2234.58    120.12 o
  -2  -6  11      208.62      217.07     20.76 o
  -1  -6  11      708.20      691.90     38.91 o
   0  -6  11     6987.89     6995.15    295.56 o
   1  -6  11        3.94       39.38     17.72 o
   2  -6  11        7.67       48.42     30.83 o
  -5  -5  11      427.96      464.70     31.79 o
  -4  -5  11       18.25      -12.11     28.22 o
  -3  -5  11     3121.29     2976.01    133.64 o
  -2  -5  11    11251.23    11156.53    262.68 o
  -1  -5  11      473.49      493.47     25.45 o
   0  -5  11      546.31      549.13     46.56 o
   1  -5  11      493.35      509.50     51.34 o
   2  -5  11       20.74       29.09     24.04 o
  -6  -4  11      279.82      317.13     26.70 o
  -5  -4  11      429.24      505.97     40.53 o
  -4  -4  11      253.45      270.19     21.72 o
  -3  -4  11      775.00      788.07     56.75 o
  -2  -4  11     5738.30     5525.43    181.37 o
  -1  -4  11      276.34      257.96     26.48 o
   0  -4  11      737.00      759.41     39.09 o
   1  -4  11     2079.41     2103.16     80.86 o
   2  -4  11     6006.68     6583.96    207.92 o
  -6  -3  11      377.82      424.73     33.96 o
  -5  -3  11       84.69       86.44     15.42 o
  -4  -3  11     2418.85     2284.00    122.82 o
  -3  -3  11      476.69      434.09     36.27 o
  -2  -3  11     2580.83     2384.09    119.76 o
  -1  -3  11      700.56      695.40     74.81 o
   0  -3  11      736.42      813.62     40.67 o
   1  -3  11       40.19       76.68     26.61 o
   2  -3  11     2109.55     2173.42    115.97 o
  -6  -2  11     1401.84     1506.36    104.26 o
  -5  -2  11      420.20      413.83     30.22 o
  -4  -2  11      464.80      510.04     39.50 o
  -3  -2  11     1008.43      970.80     72.65 o
  -2  -2  11      193.81      199.01     18.31 o
  -1  -2  11     2492.58     2494.46    152.74 o
   0  -2  11     1115.88     1221.75     60.40 o
   1  -2  11      875.50      968.88     56.64 o
   2  -2  11      801.50      878.39     61.55 o
  -6  -1  11       80.86      113.18     15.94 o
  -5  -1  11     6215.06     6193.14    195.99 o
  -4  -1  11       65.29       61.34     30.67 o
  -3  -1  11     1800.89     1785.59     95.93 o
  -2  -1  11     3732.85     3694.34    142.65 o
  -1  -1  11      322.00      393.22     22.03 o
   0  -1  11        2.36        4.92     15.59 o
   1  -1  11       93.49      131.94     31.81 o
   2  -1  11      300.76      352.68     25.74 o
  -6   0  11      491.17      432.50     41.24 o
  -5   0  11      428.71      357.94     33.45 o
  -4   0  11     5303.69     5241.81    174.61 o
  -3   0  11      970.60      823.70     57.53 o
  -2   0  11      627.03      658.66     51.09 o
  -1   0  11     1187.09     1144.78     54.31 o
   0   0  11      117.41      111.67     11.28 o
   1   0  11     3474.49     3808.24    110.55 o
  -6   1  11     1181.19     1200.19     90.14 o
  -5   1  11      814.22      784.84     59.02 o
  -4   1  11      279.66      224.07     20.68 o
  -3   1  11        0.52       24.21     26.04 o
  -2   1  11     1022.96     1095.37     79.12 o
  -1   1  11      395.32      447.61     24.06 o
   0   1  11     2650.66     2997.40     96.02 o
  -6   2  11       26.75       38.58     27.52 o
  -5   2  11      684.20      642.23     51.70 o
  -4   2  11     4661.74     4480.49    161.71 o
  -3   2  11     5606.86     5392.25    177.00 o
  -2   2  11      156.45      160.23     17.09 o
  -1   2  11       72.06       87.11     13.70 o
  -5   3  11      430.19      454.37     26.98 o
  -4   3  11       48.89       33.45     30.49 o
  -3   3  11     2004.17     1930.55    107.91 o
  -2   3  11        6.95       11.58     21.60 o
  -2  -7  12      435.58      429.33     31.00 o
  -1  -7  12       38.45       32.68     23.31 o
   0  -7  12     3427.42     3132.28    111.62 o
  -4  -6  12       80.63       97.76     17.60 o
  -3  -6  12       27.01       68.81     33.71 o
  -2  -6  12      398.36      418.61     37.11 o
  -1  -6  12        5.42        6.14     19.03 o
   0  -6  12       62.46       87.03     14.90 o
   1  -6  12     1562.31     1525.86     75.84 o
  -4  -5  12     7583.27     7341.16    238.79 o
  -3  -5  12       67.81       17.95     31.10 o
  -2  -5  12       79.76       78.07     16.21 o
  -1  -5  12     3492.80     3344.70    108.39 o
   0  -5  12      191.09      192.10     14.06 o
   1  -5  12      657.37      648.35     99.01 o
  -5  -4  12      512.42      469.48     42.12 o
  -4  -4  12      679.55      660.53     56.17 o
  -3  -4  12      136.15      174.33     17.96 o
  -2  -4  12      123.53       99.97     17.00 o
  -1  -4  12      268.33      315.86     17.42 o
   0  -4  12     8981.27     9256.68    176.00 o
   1  -4  12      118.48      152.85     12.51 o
  -5  -3  12       69.26      102.63     15.07 o
  -4  -3  12     1576.73     1574.42    108.28 o
  -3  -3  12     2759.65     2644.75    127.38 o
  -2  -3  12     6218.41     6013.59    197.87 o
  -1  -3  12      201.79      221.35     15.35 o
   0  -3  12      162.77      191.19     13.80 o
   1  -3  12      328.52      350.43     19.30 o
  -5  -2  12      176.33       85.79     40.63 o
  -4  -2  12       42.79       57.84     33.71 o
  -3  -2  12      403.62      505.99     47.77 o
  -2  -2  12     3745.61     3903.73    151.82 o
  -1  -2  12     1366.20     1339.66     66.11 o
   0  -2  12     1991.19     1980.05     80.72 o
   1  -2  12     1407.06     1572.72     71.73 o
  -5  -1  12     2631.55     2561.25    134.61 o
  -4  -1  12      215.09      236.61     21.19 o
  -3  -1  12      392.78      379.94     33.18 o
  -2  -1  12      664.64      603.91     46.89 o
  -1  -1  12      170.23      170.97     12.02 o
   0  -1  12       22.33       17.51     22.38 o
  -5   0  12      348.13      388.59     30.99 o
  -4   0  12      337.23      364.75     23.57 o
  -3   0  12      355.31      336.00     23.05 o
  -2   0  12      175.08      145.86     17.35 o
  -1   0  12     6622.02     6403.81    144.79 o
  -5   1  12     1015.72      955.35     67.24 o
  -4   1  12      224.48      238.61     23.72 o
  -3   1  12     1460.17     1232.00     87.84 o
  -2   1  12     1792.07     2069.29    116.22 o
  -2  -5  13      287.65      372.72     31.76 o
  -1  -5  13      918.08      998.28     86.38 o
  -3  -4  13      408.86      376.52     31.00 o
  -2  -4  13     3208.29     3058.35    146.19 o
  -1  -4  13      134.05      141.34     49.55 o
  -4  -3  13     7231.20     7378.03    234.39 o
  -3  -3  13      449.24      487.63     33.54 o
  -2  -3  13      219.49      230.32     20.58 o
  -1  -3  13      133.62      149.25     37.22 o
  -4  -2  13      609.70      551.08     43.72 o
  -3  -2  13      594.61      608.57     49.75 o
  -2  -2  13     1127.45     1246.75     97.03 o
  -3  -1  13     1064.56     1088.94     72.78 o
 
